# Supplementary material for: (E)-1-{2-Hy­droxy-5-[(4-methyl­phen­yl)diazen­yl]phen­yl}ethanone
Source: Acta Crystallogr Sect E Struct Rep Online. 2011 Jan 15;67(Pt 2):o429. doi: 10.1107/S1600536811001802 (PMC3051465; doi:10.1107/S1600536811001802)
Supplement: Supplementary file 1 [file e-67-0o429-sup1.cif]

##############################################################################
###                                                                        ###
###        Electronic paper (Acta Crystallographica Section E)             ###
###                                                                        ###
##############################################################################
#                                                                            #
# This CIF contains the data in a paper accepted for publication in Acta     #
# Crystallographica Section E. It conforms to the requirements of Notes      #
# for Authors for Section E, and has been peer reviewed under the auspices   #
# of the IUCr Commission on Journals.                                        #
#                                                                            #
# Full details of the Crystallographic Information File format               #
# are given in the paper "The Crystallographic Information File (CIF):       #
# a New Standard Archive File for Crystallography" by S. R. Hall, F. H.      #
# Allen and I. D. Brown [Acta Cryst. (1991), A47, 655-685].                  #
#                                                                            #
# The current version of the core CIF dictionary is obtainable from          #
# ftp://ftp.iucr.org/pub/cif_core.dic. The current version number is 2.4.    #
#                                                                            #
# Software is freely available for graphical display of the structure(s) in  #
# this CIF.  For information consult the CIF home page http://www.iucr.org/  #
# cif/home.html                                                              #
#                                                                            #
# This file may be used for bona fide research purposes within the           #
# scientific community so long as proper attribution is given to the journal # 
# article from which it was obtained.                                        #
#                                                                            #
##############################################################################
                                             
data_global
_audit_creation_method     SHELXL-97
_journal_date_recd_electronic     2010-12-31
_journal_date_accepted     2011-01-12
_journal_name_full     'Acta Crystallographica, Section E'
_journal_year     2011
_journal_volume     67
_journal_issue      2
_journal_page_first     o429
_journal_page_last     o429
_journal_paper_category     QO
_journal_coeditor_code     HG2784
_publ_contact_author
;
      Yasemin \,Capan
      Ondokuz May\?is University
      Arts and Sciences Faculty
      Department of Physics
      55139-Samsun
      Turkey
;
_publ_contact_author_email     yasemincapan@gmail.com
_publ_contact_author_fax     ?
_publ_contact_author_phone     ?
_publ_section_title
;
(<i>E</i>)-1-{2-Hydroxy-5-[(4-methylphenyl)diazenyl]phenyl}ethanone
;
loop_
    _publ_author_name
    _publ_author_address
    '\,Capan, Yasemin'
;    Ondokuz May\?is University
     Arts and Sciences Faculty
     Department of Physics
     55139 Samsun
     Turkey
;
    'Kazak, Canan'
;    Ondokuz May\?is University
     Arts and Sciences Faculty
     Department of Physics
     55139 Samsun
     Turkey
;
    'A\<gar, Ay\,sen'
;    Ondokuz May\?is University
     Arts and Sciences Faculty
     Department of Chemistry
     55139 Samsun
     Turkey
;
    'Macit, Mustafa'
;    Ondokuz May\?is University
     Arts and Sciences Faculty
     Department of Chemistry
     55139 Samsun
     Turkey
;
_chemical_name_systematic     ?
data_I
_audit_creation_method     SHELXL-97
_chemical_name_systematic
;
(<i>E</i>)-1-{2-Hydroxy-5-[(4-methylphenyl)diazenyl]phenyl}ethanone
;
_chemical_name_common     ?
_chemical_formula_moiety     'C15 H14 N2 O2'
_chemical_formula_sum     'C15 H14 N2 O2'
_chemical_formula_iupac     'C15 H14 N2 O2'
_chemical_formula_weight     254.28
_chemical_melting_point     ?
_symmetry_cell_setting     triclinic
_symmetry_space_group_name_H-M     'P -1'
_symmetry_space_group_name_Hall     '-P 1'
loop_
    _symmetry_equiv_pos_as_xyz
    'x, y, z'
    '-x, -y, -z'
_cell_length_a     7.0919(7)
_cell_length_b     7.0842(7)
_cell_length_c     13.4094(13)
_cell_angle_alpha     92.722(8)
_cell_angle_beta     93.045(8)
_cell_angle_gamma     101.926(9)
_cell_volume     657.04(11)
_cell_formula_units_Z     2
_cell_measurement_reflns_used     4309
_cell_measurement_theta_min     2.94
_cell_measurement_theta_max     27.69
_cell_measurement_temperature     296
_exptl_crystal_description     'prism'
_exptl_crystal_colour     'brown'
_exptl_crystal_size_max     0.42
_exptl_crystal_size_mid     0.34
_exptl_crystal_size_min     0.19
_exptl_crystal_density_diffrn     1.285
_exptl_crystal_density_meas     ?
_exptl_crystal_density_method     'not measured'
_exptl_crystal_F_000     268
_exptl_absorpt_coefficient_mu     0.087
_exptl_absorpt_correction_type     integration
_exptl_absorpt_process_details     '(X-RED32; Stoe & Cie, 2002)'
_exptl_absorpt_correction_T_min     0.9744
_exptl_absorpt_correction_T_max     0.9914
_exptl_special_details
;
;
_diffrn_ambient_temperature     296
_diffrn_radiation_type     MoK\a
_diffrn_radiation_wavelength     0.71073
_diffrn_radiation_source     'fine-focus sealed tube'
_diffrn_radiation_monochromator     graphite
_diffrn_measurement_device_type     'Stoe IPDS 2'
_diffrn_measurement_method     'rotation method'
_diffrn_detector_area_resol_mean     6.67
_diffrn_reflns_number     8340
_diffrn_reflns_av_R_equivalents     0.0895
_diffrn_reflns_av_sigmaI/netI     0.1192
_diffrn_reflns_theta_min     2.94
_diffrn_reflns_theta_max     27.55
_diffrn_reflns_theta_full     27.55
_diffrn_measured_fraction_theta_max     0.836
_diffrn_measured_fraction_theta_full     0.836
_diffrn_reflns_limit_h_min     -9
_diffrn_reflns_limit_h_max     9
_diffrn_reflns_limit_k_min     -9
_diffrn_reflns_limit_k_max     9
_diffrn_reflns_limit_l_min     -17
_diffrn_reflns_limit_l_max     17
_diffrn_standards_number     0
_diffrn_standards_interval_count     ?
_diffrn_standards_interval_time     ?
_diffrn_standards_decay_%     ?
_refine_special_details
;
Refinement of <i>F</i>^2^ against ALL reflections. The weighted <i>R</i>-factor
<i>wR</i> and goodness of fit <i>S</i> are based on <i>F</i>^2^, conventional
<i>R</i>-factors <i>R</i> are based on <i>F</i>, with <i>F</i> set to zero for
negative <i>F</i>^2^. The threshold expression of <i>F</i>^2^ >
\s(<i>F</i>^2^) is used only for calculating <i>R</i>-factors(gt) <i>etc</i>.
and is not relevant to the choice of reflections for refinement.
<i>R</i>-factors based on <i>F</i>^2^ are statistically about twice as large
as those based on <i>F</i>, and <i>R</i>- factors based on ALL data will be
even larger.
;
_reflns_number_total     2542
_reflns_number_gt     791
_reflns_threshold_expression     I>2\s(I)
_refine_ls_structure_factor_coef     Fsqd
_refine_ls_matrix_type     full
_refine_ls_R_factor_all     0.2110
_refine_ls_R_factor_gt     0.0537
_refine_ls_wR_factor_gt     0.0722
_refine_ls_wR_factor_ref     0.1000
_refine_ls_goodness_of_fit_ref     0.818
_refine_ls_restrained_S_all     0.818
_refine_ls_number_reflns     2542
_refine_ls_number_parameters     173
_refine_ls_number_restraints     0
_refine_ls_hydrogen_treatment     constr
_refine_ls_weighting_scheme     calc
_refine_ls_weighting_details
                 'calc w=1/[\s^2^(Fo^2^)+(0.0254P)^2^] where P=(Fo^2^+2Fc^2^)/3'
_atom_sites_solution_hydrogens     geom
_atom_sites_solution_primary     direct
_atom_sites_solution_secondary     difmap
_refine_ls_shift/su_max     0.002
_refine_ls_shift/su_mean     0.000
_refine_diff_density_max     0.097
_refine_diff_density_min     -0.110
_refine_ls_extinction_method     none
_refine_ls_extinction_coef     ?
loop_
    _atom_type_symbol
    _atom_type_description
    _atom_type_scat_dispersion_real
    _atom_type_scat_dispersion_imag
    _atom_type_scat_source
    'C' 'C' 0.0033 0.0016
                         'International Tables Vol C Tables 4.2.6.8 and 6.1.1.4'
    'H' 'H' 0.0000 0.0000
                         'International Tables Vol C Tables 4.2.6.8 and 6.1.1.4'
    'N' 'N' 0.0061 0.0033
                         'International Tables Vol C Tables 4.2.6.8 and 6.1.1.4'
    'O' 'O' 0.0106 0.0060
                         'International Tables Vol C Tables 4.2.6.8 and 6.1.1.4'
_computing_data_collection     'X-AREA (Stoe & Cie, 2002)'
_computing_cell_refinement     'X-AREA (Stoe & Cie, 2002)'
_computing_data_reduction     'X-RED32 (Stoe & Cie, 2002)'
_computing_structure_solution     'SHELXS97 (Sheldrick, 2008)'
_computing_structure_refinement     'SHELXL97 (Sheldrick, 2008)'
_computing_molecular_graphics     'ORTEP-3 for Windows (Farrugia, 1997)'
_computing_publication_material
                                'WinGX (Farrugia, 1999) and PLATON (Spek, 2009)'
loop_
    _atom_site_type_symbol
    _atom_site_label
    _atom_site_fract_x
    _atom_site_fract_y
    _atom_site_fract_z
    _atom_site_U_iso_or_equiv
    _atom_site_adp_type
    _atom_site_calc_flag
    _atom_site_refinement_flags
    _atom_site_occupancy
    _atom_site_disorder_assembly
    _atom_site_disorder_group
    C C1 0.5890(6) 0.1644(5) 0.6539(3) 0.0626(10) Uani d . 1 . .
    H H1 0.5339 0.1331 0.5892 0.075 Uiso calc R 1 . .
    C C2 0.4713(5) 0.1621(5) 0.7323(3) 0.0613(10) Uani d . 1 . .
    H H2 0.3380 0.1268 0.7201 0.074 Uiso calc R 1 . .
    C C3 0.5494(5) 0.2116(5) 0.8289(2) 0.0498(9) Uani d . 1 . .
    C C4 0.7472(5) 0.2595(5) 0.8461(3) 0.0565(10) Uani d . 1 . .
    H H4 0.8021 0.2911 0.9108 0.068 Uiso calc R 1 . .
    C C5 0.8635(5) 0.2602(5) 0.7668(3) 0.0615(10) Uani d . 1 . .
    H H5 0.9969 0.2939 0.7788 0.074 Uiso calc R 1 . .
    C C6 0.7860(5) 0.2119(5) 0.6695(3) 0.0569(9) Uani d . 1 . .
    C C7 0.3481(5) 0.2497(5) 1.0644(3) 0.0513(9) Uani d . 1 . .
    C C8 0.1491(5) 0.2170(5) 1.0434(3) 0.0637(10) Uani d . 1 . .
    H H8 0.0991 0.1991 0.9773 0.076 Uiso calc R 1 . .
    C C9 0.0274(5) 0.2111(5) 1.1187(3) 0.0699(11) Uani d . 1 . .
    H H9 -0.1053 0.1879 1.1040 0.084 Uiso calc R 1 . .
    C C11 0.3008(5) 0.2802(4) 1.2409(2) 0.0455(9) Uani d . 1 . .
    C C12 0.4198(5) 0.2828(4) 1.1621(3) 0.0535(10) Uani d . 1 . .
    H H12 0.5529 0.3079 1.1759 0.064 Uiso calc R 1 . .
    C C13 0.3760(5) 0.3186(5) 1.3452(3) 0.0553(9) Uani d . 1 . .
    C C14 0.5883(5) 0.3741(5) 1.3698(3) 0.0698(10) Uani d . 1 . .
    H H14A 0.6130 0.3940 1.4410 0.105 Uiso calc R 1 . .
    H H14B 0.6403 0.4913 1.3387 0.105 Uiso calc R 1 . .
    H H14C 0.6484 0.2728 1.3456 0.105 Uiso calc R 1 . .
    C C15 0.9185(6) 0.2152(5) 0.5837(3) 0.0842(13) Uani d . 1 . .
    H H15A 1.0252 0.1579 0.6031 0.126 Uiso calc R 1 . .
    H H15B 0.9660 0.3464 0.5676 0.126 Uiso calc R 1 . .
    H H15C 0.8477 0.1434 0.5262 0.126 Uiso calc R 1 . .
    C C10 0.1004(5) 0.2396(5) 1.2172(3) 0.0604(10) Uani d . 1 . .
    N N1 0.4117(4) 0.2099(4) 0.9032(2) 0.0546(8) Uani d . 1 . .
    N N2 0.4863(4) 0.2508(4) 0.9904(2) 0.0511(8) Uani d . 1 . .
    O O1 -0.0261(3) 0.2310(3) 1.2899(2) 0.0836(8) Uani d . 1 . .
    H H16 0.0334 0.2494 1.3448 0.125 Uiso calc R 1 . .
    O O2 0.2651(4) 0.3054(4) 1.41403(18) 0.0814(8) Uani d . 1 . .
loop_
    _atom_site_aniso_label
    _atom_site_aniso_U_11
    _atom_site_aniso_U_22
    _atom_site_aniso_U_33
    _atom_site_aniso_U_12
    _atom_site_aniso_U_13
    _atom_site_aniso_U_23
    C1 0.066(3) 0.076(3) 0.044(2) 0.015(2) 0.003(2) -0.0022(18)
    C2 0.053(2) 0.074(3) 0.055(2) 0.0093(19) 0.0023(19) 0.0057(19)
    C3 0.065(3) 0.047(2) 0.041(2) 0.0192(19) 0.0056(19) 0.0092(17)
    C4 0.047(2) 0.074(3) 0.049(2) 0.0155(19) -0.0025(18) 0.0000(18)
    C5 0.049(2) 0.071(3) 0.065(3) 0.0132(18) 0.008(2) 0.0025(19)
    C6 0.068(3) 0.060(2) 0.045(2) 0.0181(19) 0.0076(19) 0.0055(17)
    C7 0.044(2) 0.056(3) 0.053(2) 0.0100(18) 0.0088(18) 0.0016(19)
    C8 0.056(2) 0.080(3) 0.054(2) 0.0128(19) 0.0020(19) -0.0057(19)
    C9 0.043(2) 0.098(3) 0.067(3) 0.0132(19) 0.002(2) -0.006(2)
    C11 0.046(2) 0.049(2) 0.043(2) 0.0108(18) 0.0100(18) 0.0006(16)
    C12 0.050(2) 0.051(3) 0.060(3) 0.0096(18) 0.003(2) 0.0026(19)
    C13 0.058(2) 0.059(2) 0.050(2) 0.0145(18) 0.0114(19) -0.0050(16)
    C14 0.068(2) 0.087(3) 0.053(2) 0.0194(19) -0.0019(17) -0.0088(18)
    C15 0.088(3) 0.108(3) 0.065(3) 0.031(2) 0.031(2) 0.013(2)
    C10 0.050(2) 0.065(3) 0.067(3) 0.0109(18) 0.022(2) -0.0025(19)
    N1 0.060(2) 0.062(2) 0.0427(18) 0.0132(15) 0.0040(15) 0.0017(15)
    N2 0.053(2) 0.0559(19) 0.046(2) 0.0132(15) 0.0055(16) 0.0022(14)
    O1 0.0542(17) 0.119(2) 0.0733(18) 0.0082(14) 0.0229(14) -0.0091(14)
    O2 0.078(2) 0.109(2) 0.0548(17) 0.0120(15) 0.0216(15) -0.0074(14)
_geom_special_details
;
All e.s.d.'s (except the e.s.d. in the dihedral angle between two l.s. planes)
are estimated using the full covariance matrix. The cell e.s.d.'s are taken
into account individually in the estimation of e.s.d.'s in distances, angles
and torsion angles; correlations between e.s.d.'s in cell parameters are only
used when they are defined by crystal symmetry. An approximate (isotropic)
treatment of cell e.s.d.'s is used for estimating e.s.d.'s involving l.s.
planes.
;
loop_
    _geom_bond_atom_site_label_1
    _geom_bond_atom_site_label_2
    _geom_bond_site_symmetry_2
    _geom_bond_distance
    _geom_bond_publ_flag
    C1 C6 . 1.370(5) ?
    C1 C2 . 1.375(5) ?
    C1 H1 . 0.9300 ?
    C2 C3 . 1.382(4) ?
    C2 H2 . 0.9300 ?
    C3 C4 . 1.377(4) ?
    C3 N1 . 1.430(4) ?
    C4 C5 . 1.380(5) ?
    C4 H4 . 0.9300 ?
    C5 C6 . 1.386(4) ?
    C5 H5 . 0.9300 ?
    C6 C15 . 1.522(5) ?
    C7 C12 . 1.371(5) ?
    C7 C8 . 1.393(4) ?
    C7 N2 . 1.431(4) ?
    C8 C9 . 1.360(5) ?
    C8 H8 . 0.9300 ?
    C9 C10 . 1.383(5) ?
    C9 H9 . 0.9300 ?
    C11 C12 . 1.385(5) ?
    C11 C10 . 1.406(4) ?
    C11 C13 . 1.463(4) ?
    C12 H12 . 0.9300 ?
    C13 O2 . 1.239(4) ?
    C13 C14 . 1.490(4) ?
    C14 H14A . 0.9600 ?
    C14 H14B . 0.9600 ?
    C14 H14C . 0.9600 ?
    C15 H15A . 0.9600 ?
    C15 H15B . 0.9600 ?
    C15 H15C . 0.9600 ?
    C10 O1 . 1.354(4) ?
    N1 N2 . 1.253(3) ?
    O1 H16 . 0.8200 ?
loop_
    _geom_angle_atom_site_label_1
    _geom_angle_atom_site_label_2
    _geom_angle_atom_site_label_3
    _geom_angle_site_symmetry_1
    _geom_angle_site_symmetry_3
    _geom_angle
    _geom_angle_publ_flag
    C6 C1 C2 . . 121.1(4) ?
    C6 C1 H1 . . 119.4 ?
    C2 C1 H1 . . 119.4 ?
    C1 C2 C3 . . 120.6(4) ?
    C1 C2 H2 . . 119.7 ?
    C3 C2 H2 . . 119.7 ?
    C4 C3 C2 . . 119.1(4) ?
    C4 C3 N1 . . 125.8(3) ?
    C2 C3 N1 . . 115.1(3) ?
    C3 C4 C5 . . 119.7(4) ?
    C3 C4 H4 . . 120.2 ?
    C5 C4 H4 . . 120.2 ?
    C4 C5 C6 . . 121.5(4) ?
    C4 C5 H5 . . 119.3 ?
    C6 C5 H5 . . 119.3 ?
    C1 C6 C5 . . 118.0(4) ?
    C1 C6 C15 . . 121.8(4) ?
    C5 C6 C15 . . 120.1(4) ?
    C12 C7 C8 . . 119.0(4) ?
    C12 C7 N2 . . 116.6(3) ?
    C8 C7 N2 . . 124.4(3) ?
    C9 C8 C7 . . 120.5(4) ?
    C9 C8 H8 . . 119.7 ?
    C7 C8 H8 . . 119.7 ?
    C8 C9 C10 . . 120.2(4) ?
    C8 C9 H9 . . 119.9 ?
    C10 C9 H9 . . 119.9 ?
    C12 C11 C10 . . 117.3(3) ?
    C12 C11 C13 . . 122.6(3) ?
    C10 C11 C13 . . 120.1(3) ?
    C7 C12 C11 . . 122.2(4) ?
    C7 C12 H12 . . 118.9 ?
    C11 C12 H12 . . 118.9 ?
    O2 C13 C11 . . 120.8(3) ?
    O2 C13 C14 . . 119.2(3) ?
    C11 C13 C14 . . 120.1(3) ?
    C13 C14 H14A . . 109.5 ?
    C13 C14 H14B . . 109.5 ?
    H14A C14 H14B . . 109.5 ?
    C13 C14 H14C . . 109.5 ?
    H14A C14 H14C . . 109.5 ?
    H14B C14 H14C . . 109.5 ?
    C6 C15 H15A . . 109.5 ?
    C6 C15 H15B . . 109.5 ?
    H15A C15 H15B . . 109.5 ?
    C6 C15 H15C . . 109.5 ?
    H15A C15 H15C . . 109.5 ?
    H15B C15 H15C . . 109.5 ?
    O1 C10 C9 . . 118.2(3) ?
    O1 C10 C11 . . 121.1(4) ?
    C9 C10 C11 . . 120.7(3) ?
    N2 N1 C3 . . 113.8(3) ?
    N1 N2 C7 . . 113.7(3) ?
    C10 O1 H16 . . 109.5 ?
loop_
    _geom_torsion_atom_site_label_1
    _geom_torsion_atom_site_label_2
    _geom_torsion_atom_site_label_3
    _geom_torsion_atom_site_label_4
    _geom_torsion_site_symmetry_1
    _geom_torsion_site_symmetry_2
    _geom_torsion_site_symmetry_3
    _geom_torsion_site_symmetry_4
    _geom_torsion
    _geom_torsion_publ_flag
    C6 C1 C2 C3 . . . . 1.3(5) ?
    C1 C2 C3 C4 . . . . -1.4(5) ?
    C1 C2 C3 N1 . . . . 177.9(4) ?
    C2 C3 C4 C5 . . . . 1.1(5) ?
    N1 C3 C4 C5 . . . . -178.2(4) ?
    C3 C4 C5 C6 . . . . -0.6(5) ?
    C2 C1 C6 C5 . . . . -0.8(5) ?
    C2 C1 C6 C15 . . . . 180.0(4) ?
    C4 C5 C6 C1 . . . . 0.5(5) ?
    C4 C5 C6 C15 . . . . 179.7(4) ?
    C12 C7 C8 C9 . . . . -2.3(5) ?
    N2 C7 C8 C9 . . . . 177.4(4) ?
    C7 C8 C9 C10 . . . . 0.7(5) ?
    C8 C7 C12 C11 . . . . 1.6(5) ?
    N2 C7 C12 C11 . . . . -178.2(3) ?
    C10 C11 C12 C7 . . . . 0.8(5) ?
    C13 C11 C12 C7 . . . . -178.9(3) ?
    C12 C11 C13 O2 . . . . -176.3(4) ?
    C10 C11 C13 O2 . . . . 4.0(5) ?
    C12 C11 C13 C14 . . . . 3.6(4) ?
    C10 C11 C13 C14 . . . . -176.1(3) ?
    C8 C9 C10 O1 . . . . -179.5(4) ?
    C8 C9 C10 C11 . . . . 1.8(5) ?
    C12 C11 C10 O1 . . . . 178.9(3) ?
    C13 C11 C10 O1 . . . . -1.4(5) ?
    C12 C11 C10 C9 . . . . -2.5(5) ?
    C13 C11 C10 C9 . . . . 177.2(3) ?
    C4 C3 N1 N2 . . . . -2.4(4) ?
    C2 C3 N1 N2 . . . . 178.4(3) ?
    C3 N1 N2 C7 . . . . 179.7(3) ?
    C12 C7 N2 N1 . . . . 176.5(3) ?
    C8 C7 N2 N1 . . . . -3.2(4) ?
loop_
    _geom_hbond_atom_site_label_D
    _geom_hbond_atom_site_label_H
    _geom_hbond_atom_site_label_A
    _geom_hbond_site_symmetry_A
    _geom_hbond_distance_DH
    _geom_hbond_distance_HA
    _geom_hbond_distance_DA
    _geom_hbond_angle_DHA
    O1 H16 O2 . 0.82 1.80 2.533(4) 147
    C14 H14C O1 1_655 0.96 2.53 3.318(4) 139
