# Supplementary material for: (E)-1-{2-Hy­droxy-5-[(4-methyl­phen­yl)diazen­yl]phen­yl}ethanone
Source: Acta Crystallogr Sect E Struct Rep Online. 2011 Jan 15;67(Pt 2):o429. doi: 10.1107/S1600536811001802 (PMC3051465; doi:10.1107/S1600536811001802)
Supplement: Supplementary file 2 [file e-67-0o429-Isup2.hkl]

#
# h,k,l, Fc-squared, Fo-squared, sigma(Fo-squared) and status flag
#
data_I
_shelx_title ' sn75t in P -1'
_shelx_refln_list_code          4
_shelx_F_calc_maximum      138.39
_exptl_crystal_F_000       268.00
_reflns_d_resolution_high  0.7682
 
loop_
 _symmetry_equiv_pos_as_xyz
 'x, y, z'
 '-x, -y, -z'
 
_cell_length_a     7.0919
_cell_length_b     7.0842
_cell_length_c    13.4094
_cell_angle_alpha  92.722
_cell_angle_beta   93.045
_cell_angle_gamma 101.926
 
_shelx_F_squared_multiplier     1.000
 
loop_
 _refln_index_h
 _refln_index_k
 _refln_index_l
 _refln_F_squared_calc
 _refln_F_squared_meas
 _refln_F_squared_sigma
 _refln_observed_status
  -9   1   0        0.03        7.63      5.83 o
  -8   1   0        0.36        8.13      5.18 o
  -7   1   0        1.45        1.27      4.17 o
  -6   1   0        4.59        4.57      4.55 o
  -5   1   0       31.87       31.84      4.51 o
  -4   1   0       70.54       82.86      5.43 o
  -3   1   0        3.35        4.22      3.74 o
  -2   1   0      233.99      235.72      6.13 o
  -1   1   0      559.12      569.72     11.92 o
   0   1   0       36.79       55.59      6.10 o
   1   1   0       90.13      101.65      6.80 o
   2   1   0     1236.22     1267.24     23.87 o
   3   1   0      117.90      127.97      5.79 o
   4   1   0       10.35       17.19      4.08 o
   5   1   0       14.92       10.66      4.49 o
   6   1   0       16.45       17.64      4.65 o
   7   1   0        2.32        0.28      3.71 o
   8   1   0        0.04        4.87      5.35 o
  -9   2   0        0.33        2.02      4.72 o
  -8   2   0        3.95        4.28      4.57 o
  -7   2   0        2.08        0.63      4.84 o
  -6   2   0        0.23        4.90      4.43 o
  -5   2   0        0.76        4.70      3.92 o
  -4   2   0       36.97       31.73      3.98 o
  -3   2   0       42.26       40.49      3.66 o
  -2   2   0      150.22      148.00      7.35 o
   0   2   0    19150.44    17560.84    332.92 o
   1   2   0      178.52      177.18      6.13 o
   2   2   0      268.17      259.68      6.60 o
   3   2   0       27.88       25.82      5.36 o
   4   2   0        0.00        0.61      4.47 o
   5   2   0        0.79        6.59      4.58 o
   6   2   0        3.01        5.25      4.45 o
   7   2   0        9.49        5.97      5.07 o
   8   2   0        1.69        0.36      4.60 o
  -9   3   0        0.43        3.11      4.83 o
  -8   3   0        0.00        1.27      4.59 o
  -7   3   0        0.11        7.99      4.19 o
  -6   3   0        0.07        1.09      4.44 o
  -5   3   0        5.14       10.43      4.00 o
  -4   3   0        3.16        3.38      3.66 o
  -3   3   0        4.09        7.29      4.15 o
  -2   3   0        0.37       -2.03      4.87 o
  -1   3   0      242.82      236.41      5.21 o
   0   3   0      158.50      147.37      4.49 o
   1   3   0       21.39       25.28      4.76 o
   2   3   0      798.60      802.09      6.36 o
   3   3   0      201.75      203.41      4.75 o
   4   3   0        0.25        2.00      3.75 o
   5   3   0       11.66       12.77      4.12 o
   6   3   0        3.74        7.78      4.37 o
   7   3   0        0.05       -1.07      3.73 o
  -8   4   0        1.22        0.00      4.63 o
  -7   4   0        0.21       -2.93      5.01 o
  -6   4   0        4.68        7.23      3.54 o
  -5   4   0        1.45        8.70      4.01 o
  -4   4   0        7.43        8.79      4.13 o
  -3   4   0        5.94        8.80      4.65 o
  -2   4   0       59.84       52.79      4.04 o
  -1   4   0      245.28      235.83      8.32 o
   0   4   0      987.71      981.03     10.29 o
   1   4   0       12.78       18.51      4.37 o
   2   4   0       53.03       56.20      4.29 o
   3   4   0        1.05        0.60      4.77 o
   4   4   0        0.16        3.92      4.55 o
   5   4   0       12.10       13.88      4.41 o
   6   4   0        0.05        2.58      4.53 o
   7   4   0        1.03        0.22      4.63 o
  -7   5   0        0.00       -2.01     10.33 o
  -5   5   0        1.56        0.81      6.98 o
  -4   5   0        0.04      -17.86      9.73 o
  -3   5   0        0.57        5.27      6.89 o
  -2   5   0       11.03       17.63      9.59 o
   0   5   0       34.40       36.52      5.39 o
   1   5   0        0.92        0.59      9.73 o
   2   5   0      105.41      120.16      6.01 o
   3   5   0       43.34       34.63      5.53 o
   4   5   0        0.18        4.52      9.61 o
   6   5   0        0.08       13.76      7.84 o
  -8   6   0        0.00       -1.91      5.99 o
  -7   6   0        0.37        0.19      4.80 o
  -6   6   0        0.40        1.81      4.14 o
  -5   6   0        0.03        2.54      3.64 o
  -4   6   0        0.11        2.54      4.15 o
  -3   6   0        1.33        0.96      4.17 o
  -2   6   0       26.51       27.65      4.23 o
  -1   6   0       39.48       41.51      7.15 o
   0   6   0       34.05       30.07      3.57 o
   1   6   0        1.24        5.05      4.62 o
   2   6   0       10.44       11.31      4.38 o
   3   6   0        0.05       -3.27      4.36 o
   4   6   0        0.18        2.66      4.78 o
   5   6   0        7.56        7.87      6.40 o
  -7   7   0        0.09        5.49      8.07 o
  -2   7   0        3.89       16.86      6.60 o
  -1   7   0        1.80        6.57      6.30 o
   2   7   0        2.60        6.75     10.45 o
   4   7   0        0.52       -1.75     12.11 o
  -6   8   0        0.06        0.70      5.31 o
  -5   8   0        0.00        0.95      4.16 o
  -4   8   0        0.12        5.32      4.76 o
  -3   8   0        1.45        0.12      4.74 o
  -2   8   0        1.47        7.96      5.20 o
  -1   8   0        1.48        0.31      4.21 o
   0   8   0        1.10        7.32      5.24 o
   1   8   0        0.07       -4.85      4.76 o
   2   8   0        1.19        4.11      4.76 o
  -3   9   0        0.28        4.74      4.45 o
  -2   9   0        0.49        6.18      5.15 o
  -1   9   0        0.24        4.89      5.89 o
   0   9   0        0.01        3.38     12.38 o
   0  -9   1        0.12        1.28      8.65 o
   1  -9   1        0.08       11.62      5.13 o
   2  -9   1        0.22        7.97      5.78 o
   3  -9   1        0.13        2.43      5.27 o
  -2  -8   1        1.18        2.88      5.89 o
  -1  -8   1        2.09        5.50      4.87 o
   0  -8   1        9.61       11.12      4.69 o
   1  -8   1       13.84       15.28      4.30 o
   2  -8   1       14.38       22.09      4.31 o
   3  -8   1        0.99       -4.11      5.33 o
   4  -8   1        0.11        0.11      4.32 o
   5  -8   1        0.01        2.98      5.03 o
   6  -8   1        0.27        4.13      4.81 o
  -4  -7   1        0.88        2.18     11.71 o
  -3  -7   1        1.00        2.61     10.92 o
  -2  -7   1       27.55       25.10      7.54 o
  -1  -7   1       11.68       17.41     10.07 o
   0  -7   1        4.96        8.76     10.20 o
   1  -7   1        1.53        0.20      8.47 o
   6  -7   1        0.00       -6.75     10.76 o
   7  -7   1        0.10        4.27      5.72 o
  -5  -6   1        0.00        4.29      5.83 o
  -4  -6   1        0.02        1.76      4.66 o
  -3  -6   1        0.33        4.52      3.97 o
  -2  -6   1        4.22        5.60      4.95 o
  -1  -6   1        6.16        6.45      3.79 o
   0  -6   1      129.28      121.89      4.94 o
   1  -6   1      302.39      293.71      7.84 o
   2  -6   1       19.17       19.42      3.91 o
   3  -6   1        2.23       10.38      4.16 o
   4  -6   1        0.09        0.19      3.74 o
   5  -6   1        0.29        5.07      4.22 o
   6  -6   1        0.48        3.55      4.58 o
   7  -6   1        0.13       -2.30      4.43 o
   8  -6   1        0.17        2.07      4.25 o
  -4  -5   1        1.81       -5.50      9.93 o
  -3  -5   1        0.02        6.80      9.46 o
  -2  -5   1       85.38       88.01     10.18 o
  -1  -5   1       44.94       43.10      9.89 o
   0  -5   1       47.45       44.40     10.42 o
   1  -5   1       28.76       31.75      9.57 o
   5  -5   1       15.10       15.04      6.66 o
   7  -5   1        1.55       12.25     10.07 o
   8  -5   1        0.01       -0.32      7.75 o
  -7  -4   1        0.45        5.72      5.72 o
  -6  -4   1        7.31        9.76      4.21 o
  -5  -4   1        2.08        0.72      4.26 o
  -4  -4   1        3.75        5.85      4.71 o
  -3  -4   1        0.01       -0.22      4.70 o
  -2  -4   1       35.29       38.23      3.84 o
  -1  -4   1       18.78       22.66      4.47 o
   0  -4   1     1260.36     1206.67     28.36 o
   1  -4   1     3366.55     3374.05     46.40 o
   2  -4   1       11.27        6.51      4.22 o
   3  -4   1       76.30       76.32      4.36 o
   4  -4   1        2.52        3.20      3.72 o
   5  -4   1        0.01        9.13      4.55 o
   6  -4   1        0.04       -0.04      4.33 o
   7  -4   1        9.12       13.12      4.35 o
   8  -4   1        0.71        5.55      4.70 o
  -7  -3   1        0.48       -0.68      5.36 o
  -6  -3   1        2.92        1.78      4.92 o
  -5  -3   1        0.64       -2.37      4.44 o
  -4  -3   1        7.16        5.43      4.69 o
  -3  -3   1       29.82       29.58      5.32 o
  -2  -3   1       71.62       72.00      4.03 o
  -1  -3   1       41.30       41.43      4.48 o
   0  -3   1      257.07      246.42      7.04 o
   1  -3   1      279.38      286.28      5.08 o
   2  -3   1        0.01        3.43      3.68 o
   3  -3   1      688.23      668.75      6.18 o
   4  -3   1       10.11       10.09      4.04 o
   5  -3   1       14.30       11.45      3.96 o
   6  -3   1        7.17        5.94      4.12 o
   7  -3   1       16.42       23.60      4.24 o
   8  -3   1        0.23        0.80      4.64 o
   9  -3   1        0.25        1.47      4.41 o
  -8  -2   1        0.38        2.84      5.07 o
  -7  -2   1        3.21        3.47      4.45 o
  -6  -2   1        5.23        6.93      5.47 o
  -5  -2   1        1.27        2.86      3.41 o
  -4  -2   1        7.75        8.09      5.02 o
  -3  -2   1       49.56       45.17      5.29 o
  -2  -2   1      320.04      323.72      6.47 o
  -1  -2   1        8.45       12.81      6.00 o
   0  -2   1     4155.38     4013.70     60.19 o
   1  -2   1    13055.19    12462.18    192.85 o
   2  -2   1      139.95      143.58      8.95 o
   3  -2   1      128.46      121.09      5.08 o
   4  -2   1       33.83       34.07      3.66 o
   5  -2   1        1.42        3.77      3.55 o
   6  -2   1        4.33        7.53      4.42 o
   7  -2   1       25.52       29.60      3.69 o
   8  -2   1        0.41        3.28      4.21 o
   9  -2   1        0.52        3.07      5.74 o
  -8  -1   1        0.42       -4.03      4.76 o
  -7  -1   1        0.80        0.76      4.29 o
  -6  -1   1        0.02       -1.42      4.19 o
  -5  -1   1        7.71       13.42      4.31 o
  -4  -1   1        2.41        5.40      4.35 o
  -3  -1   1       41.34       48.11      3.92 o
  -2  -1   1       23.87       19.77      4.62 o
  -1  -1   1       17.08       16.56      6.90 o
   0  -1   1      446.41      451.54     10.09 o
   1  -1   1     1190.16     1159.52     10.51 o
   2  -1   1        2.82        3.14      4.39 o
   3  -1   1     3482.76     3472.58     60.60 o
   4  -1   1       27.49       28.71      3.42 o
   5  -1   1        0.05       -3.09      4.45 o
   6  -1   1        9.98       10.43      4.09 o
   7  -1   1       20.49       14.46      4.33 o
   8  -1   1        0.01       -0.16      4.66 o
   9  -1   1        0.05        9.51      6.72 o
  -9   1   1        0.50        2.45      5.28 o
  -8   1   1        3.83        0.15      5.89 o
  -7   1   1        2.03        8.00      3.89 o
  -6   1   1        0.66        3.20      4.07 o
  -5   1   1        0.72        1.53      3.99 o
  -4   1   1       31.20       27.75      4.01 o
  -3   1   1       37.18       31.45      3.90 o
  -2   1   1       34.33       35.51      5.17 o
  -1   1   1       39.18       45.63      6.48 o
   0   1   1        0.17        0.58      5.50 o
   1   1   1     1433.62     1414.77     12.61 o
   2   1   1       15.75       22.60      5.17 o
   3   1   1     2580.81     2621.88     27.07 o
   4   1   1       38.75       46.23      5.36 o
   5   1   1        3.61        2.66      4.49 o
   6   1   1       23.80       26.63      4.55 o
   7   1   1        3.56        6.15      4.56 o
   8   1   1        0.01        5.57      4.82 o
  -9   2   1        0.07        6.17      5.10 o
  -8   2   1        0.62        3.31      4.22 o
  -7   2   1        3.62        1.73      4.23 o
  -6   2   1        3.56        5.50      5.37 o
  -5   2   1       13.87       13.18      4.05 o
  -4   2   1        1.04        6.54      3.74 o
  -3   2   1       11.21       18.44      6.50 o
  -2   2   1       55.48       58.89      5.60 o
  -1   2   1     2092.27     2066.97     23.64 o
   0   2   1       82.24       74.82     12.20 o
   1   2   1      111.90      112.26      4.53 o
   2   2   1       83.26       87.13      5.36 o
   3   2   1       31.81       30.48      3.87 o
   4   2   1        0.30       -2.07      4.06 o
   5   2   1        2.21        0.23      4.16 o
   6   2   1       65.98       56.76      5.54 o
   7   2   1        2.71        1.74      5.95 o
   8   2   1        2.70       11.54      4.98 o
  -9   3   1        0.57        1.44      5.24 o
  -8   3   1        0.73        6.10      5.33 o
  -7   3   1       13.03       19.43      5.54 o
  -6   3   1        0.00       -2.22      4.06 o
  -5   3   1        4.13       -0.41      3.97 o
  -4   3   1       16.76       14.80      3.83 o
  -3   3   1        3.11        8.29      4.55 o
  -2   3   1        1.06        1.58      4.28 o
  -1   3   1       97.67       86.93      4.72 o
   0   3   1       11.89       15.13      4.46 o
   1   3   1       83.40       81.71      4.47 o
   2   3   1      152.20      153.42      4.27 o
   3   3   1      283.70      306.09      5.02 o
   4   3   1        0.31        4.91      3.97 o
   5   3   1       10.18       11.68      4.12 o
   6   3   1       10.40       11.45      4.63 o
   7   3   1        0.56        4.33      4.84 o
  -8   4   1        0.16       -1.23      4.27 o
  -7   4   1        0.28        4.97      3.90 o
  -6   4   1        4.95        2.21      4.02 o
  -5   4   1        0.37        2.15      4.49 o
  -4   4   1        3.02        7.43      4.60 o
  -3   4   1        1.09       -0.36      3.79 o
  -2   4   1       63.89       61.45      4.09 o
  -1   4   1       80.94       80.06      4.47 o
   0   4   1        6.20        5.72      4.18 o
   1   4   1        5.81        7.22      3.61 o
   2   4   1       14.31       17.05      4.15 o
   3   4   1        1.10        0.83      4.15 o
   4   4   1        0.01        3.50      4.03 o
   5   4   1        0.97       -0.03      4.26 o
   6   4   1       28.58       29.51      4.42 o
   7   4   1        0.10       -0.64      5.11 o
  -7   5   1       15.10       15.65     10.25 o
  -6   5   1        1.05        4.50      9.44 o
  -5   5   1        1.06       -5.43      9.43 o
  -4   5   1        0.50       -1.96      6.42 o
  -3   5   1        0.29       -2.99      9.53 o
  -2   5   1        0.62       10.38      6.64 o
  -1   5   1        1.97        1.71      6.35 o
   0   5   1        0.32        1.90      4.13 o
   1   5   1        0.00        4.66      9.55 o
   2   5   1       53.42       45.96      7.16 o
   3   5   1        7.33        6.71      9.53 o
   4   5   1        0.62        7.34      9.59 o
   5   5   1        2.85       13.35     10.74 o
  -8   6   1        0.98        2.34      4.75 o
  -7   6   1        0.12        1.52      4.70 o
  -6   6   1        4.19        6.99      3.84 o
  -5   6   1        0.88        2.31      4.31 o
  -4   6   1        0.00        3.07      4.12 o
  -3   6   1        1.42        2.80      3.62 o
  -2   6   1       16.62       22.11      4.60 o
  -1   6   1        0.00        2.56      3.51 o
   0   6   1        6.94        6.02      3.87 o
   1   6   1        2.84        5.40      3.84 o
   2   6   1        0.69        5.02      4.20 o
   3   6   1        0.00        0.16      4.94 o
   4   6   1        0.18        2.66      4.75 o
   5   6   1        0.69        8.21      5.20 o
  -7   7   1        6.07        3.18      5.81 o
   2   7   1        2.55        5.95      6.89 o
   4   7   1        0.01        6.17     12.29 o
  -6   8   1        0.01       -0.04      5.92 o
  -5   8   1        1.99        8.35      5.67 o
  -4   8   1        0.06        2.64      3.88 o
  -3   8   1        0.00        4.61      4.67 o
  -2   8   1        0.28        4.12      4.66 o
  -1   8   1        0.09        1.83      4.58 o
   0   8   1        0.24        3.58      4.83 o
   1   8   1        0.77        2.71      4.88 o
   2   8   1        0.08       -5.43      5.65 o
  -3   9   1        0.66       10.65      5.22 o
  -2   9   1        0.00        4.67      4.66 o
  -1   9   1        0.05       -0.58      5.92 o
   1  -9   2        0.01       -4.11      5.21 o
   2  -9   2        0.89       -2.06      5.38 o
   3  -9   2        0.58        5.74      5.86 o
  -2  -8   2        0.04        3.87      4.84 o
  -1  -8   2        2.80        2.67      4.86 o
   0  -8   2        3.82        3.75      4.58 o
   1  -8   2       83.12       77.35      5.34 o
   2  -8   2       34.05       37.48      5.27 o
   3  -8   2        0.37        0.06      5.71 o
   4  -8   2        0.39       -3.83      4.79 o
   5  -8   2        0.23        3.23      5.17 o
   6  -8   2        0.00        0.03      6.93 o
  -4  -7   2        0.32        1.31     10.26 o
  -3  -7   2        1.21        2.32     11.12 o
  -2  -7   2        0.11       -1.37     10.11 o
  -1  -7   2        8.41        7.97     12.41 o
   0  -7   2        6.54        8.92      9.86 o
   1  -7   2        0.23       -0.31      5.63 o
   2  -7   2        2.89       11.19      9.08 o
   3  -7   2        3.47       -3.18      6.82 o
   4  -7   2       16.98       13.92      7.11 o
   5  -7   2        2.24       11.55     10.31 o
   6  -7   2        3.20        8.55      7.57 o
  -5  -6   2        1.05        4.61      5.58 o
  -4  -6   2        0.45        2.53      5.42 o
  -3  -6   2        0.51        3.52      5.24 o
  -2  -6   2        2.44       -0.38      4.43 o
  -1  -6   2       18.98       23.26      4.79 o
   0  -6   2        2.01        3.38      4.04 o
   1  -6   2      454.35      409.34     11.43 o
   2  -6   2      200.11      199.86     10.27 o
   3  -6   2       19.36       19.32      4.16 o
   4  -6   2        1.53        5.65      4.75 o
   5  -6   2        0.89        2.35      6.04 o
   6  -6   2        0.02        2.79      4.15 o
   7  -6   2        0.03        1.55      5.50 o
  -6  -5   2        0.19        1.38      6.35 o
  -3  -5   2        2.34        1.66      9.16 o
  -2  -5   2        2.97        2.38      5.63 o
  -1  -5   2        6.57        6.06     11.57 o
   0  -5   2        9.30       12.14      9.73 o
   1  -5   2       20.73       20.54      5.63 o
   4  -5   2      165.81      165.00     10.81 o
   5  -5   2        0.14       10.11      9.12 o
   8  -5   2        1.94       -0.36      8.02 o
  -7  -4   2        0.13       -0.21      5.19 o
  -6  -4   2        3.46        0.29      5.24 o
  -5  -4   2        0.08       -4.22      4.47 o
  -4  -4   2        0.24        0.28      4.89 o
  -3  -4   2        0.90        2.51      4.30 o
  -2  -4   2       21.53       22.53      3.89 o
  -1  -4   2       67.88       64.25      4.16 o
   0  -4   2      143.46      127.20      5.12 o
   1  -4   2      898.98      900.74     13.51 o
   2  -4   2      279.99      275.66      4.88 o
   3  -4   2       76.68       75.19      5.36 o
   4  -4   2        0.00        3.43      4.18 o
   5  -4   2        0.04        4.16      4.57 o
   6  -4   2        3.57        2.41      4.65 o
   7  -4   2        4.27       10.87      4.43 o
   8  -4   2        8.30       11.74      4.82 o
  -7  -3   2        0.00        3.17      4.81 o
  -6  -3   2        0.00       -4.83      4.24 o
  -5  -3   2        0.02        1.81      4.63 o
  -4  -3   2        1.84        3.40      3.86 o
  -3  -3   2       11.02       13.99      5.28 o
  -2  -3   2        0.00        1.86      4.39 o
  -1  -3   2        0.24       -1.81      4.66 o
   0  -3   2        0.35        0.98      4.77 o
   1  -3   2      518.48      485.34      6.12 o
   2  -3   2       19.59       16.38      3.97 o
   3  -3   2      152.94      158.10      4.66 o
   4  -3   2      681.07      698.89      9.44 o
   5  -3   2        3.26        6.88      3.98 o
   6  -3   2        5.99        4.60      4.10 o
   7  -3   2        0.11       -3.07      4.68 o
   8  -3   2        0.55       10.00      4.67 o
   9  -3   2        0.72        0.06      9.35 o
  -8  -2   2        1.30        3.27      5.06 o
  -7  -2   2        0.12       -0.58      4.48 o
  -6  -2   2       12.80       11.85      4.50 o
  -5  -2   2        7.36        6.74      3.95 o
  -4  -2   2        4.13        6.68      4.41 o
  -3  -2   2        4.28        5.26      4.93 o
  -2  -2   2        5.47       12.46      6.63 o
  -1  -2   2       56.45       60.17      7.67 o
   0  -2   2     2214.85     2178.47     26.22 o
   1  -2   2      213.69      216.11      5.91 o
   2  -2   2        3.97        1.34      6.61 o
   3  -2   2      173.55      174.49      5.60 o
   4  -2   2        1.36       -1.84      4.25 o
   5  -2   2       15.11       16.02      4.06 o
   6  -2   2       18.05       15.72      3.64 o
   7  -2   2       29.74       24.94      3.66 o
   8  -2   2        6.15        4.57      5.28 o
   9  -2   2        3.29        8.22      4.46 o
  -8  -1   2       12.34       14.01      4.96 o
  -7  -1   2        2.13        2.85      4.69 o
  -6  -1   2        0.13        2.53      3.57 o
  -5  -1   2        2.49        0.73      4.45 o
  -4  -1   2        0.03        2.17      3.71 o
  -3  -1   2       70.76       76.46      4.25 o
  -2  -1   2       55.39       59.82      5.35 o
  -1  -1   2       64.71       58.91      6.33 o
   0  -1   2       31.70       31.53      7.55 o
   1  -1   2     2676.44     2667.97     47.34 o
   2  -1   2       25.97       32.21      4.49 o
   3  -1   2       31.23       38.08      4.37 o
   4  -1   2      463.59      488.70      5.76 o
   5  -1   2        0.07        3.18      3.64 o
   6  -1   2       32.76       26.43      4.59 o
   7  -1   2        1.53       -2.26      4.30 o
   8  -1   2        0.00       -2.98      4.67 o
   9  -1   2        6.26        8.74      4.50 o
  -9   1   2        9.76       14.71      5.20 o
  -8   1   2       10.48       15.14      4.30 o
  -7   1   2       30.82       26.94      4.42 o
  -6   1   2        1.92        5.14      4.07 o
  -5   1   2        4.34        7.50      3.68 o
  -4   1   2        1.79        2.33      4.37 o
  -3   1   2        3.41        5.38      4.23 o
  -2   1   2        2.04        2.77      5.22 o
  -1   1   2       66.27       65.35      6.11 o
   0   1   2        0.05        1.13      6.29 o
   1   1   2      832.22      797.58      8.64 o
   2   1   2      486.80      483.27      6.41 o
   3   1   2       86.87       97.41      4.17 o
   4   1   2       12.10       22.80      4.50 o
   5   1   2        2.18        3.36      4.58 o
   6   1   2       21.18       18.78      4.66 o
   7   1   2        0.14       -1.76      4.45 o
   8   1   2        0.39        0.12      5.55 o
  -9   2   2        1.09        7.17      7.33 o
  -8   2   2        0.97        7.67      4.23 o
  -7   2   2        0.84        5.41      4.94 o
  -6   2   2        7.01        6.58      4.62 o
  -5   2   2       10.57       12.97      5.34 o
  -4   2   2        2.38        3.20      4.38 o
  -3   2   2        6.83        4.74      5.45 o
  -2   2   2        6.62        2.77      7.33 o
  -1   2   2      374.25      383.63     14.00 o
   0   2   2      134.35      118.06      5.53 o
   1   2   2      102.30       93.44      7.74 o
   2   2   2      117.54      117.66      7.47 o
   3   2   2        6.89        3.45      4.13 o
   4   2   2       15.34       26.97      5.29 o
   5   2   2        0.98        5.69      4.57 o
   6   2   2       12.68       16.94      4.65 o
   7   2   2       20.47       14.54      4.62 o
   8   2   2        3.30        8.11      5.17 o
  -9   3   2       21.89       22.88      4.92 o
  -8   3   2        1.27        3.79      4.68 o
  -7   3   2       59.73       66.44      5.04 o
  -6   3   2        0.42        6.27      4.04 o
  -5   3   2        1.88        3.92      4.08 o
  -4   3   2        2.29        3.50      3.89 o
  -3   3   2        7.40        4.31      4.48 o
  -2   3   2        2.32        4.10      4.18 o
  -1   3   2       40.70       33.38      4.97 o
   0   3   2        9.35       15.04      3.77 o
   1   3   2       57.52       61.10      4.04 o
   2   3   2       83.43       77.71      3.85 o
   3   3   2       15.56       18.84      4.06 o
   4   3   2        0.80        1.33      3.99 o
   5   3   2        0.06       -1.10      5.06 o
   6   3   2        1.85        5.27      3.95 o
   7   3   2        1.27        7.81      5.42 o
  -8   4   2        1.18        8.76      6.29 o
  -7   4   2       30.74       28.61      4.44 o
  -6   4   2        2.48        6.01      4.58 o
  -5   4   2        0.00       -0.66      3.96 o
  -4   4   2       38.49       39.79      4.30 o
  -3   4   2        7.01        7.63      4.10 o
  -2   4   2        0.04        4.51      4.15 o
  -1   4   2       17.18       19.51      3.41 o
   0   4   2       35.93       40.85      4.76 o
   1   4   2       22.20       27.80      4.64 o
   2   4   2       18.51       16.23      4.66 o
   3   4   2        0.65        1.88      3.56 o
   4   4   2        0.48        2.11      4.07 o
   5   4   2        0.35        2.67      3.95 o
   6   4   2        7.87       14.42      6.06 o
   7   4   2        4.99        4.67      5.39 o
  -8   5   2        0.02        7.02     11.66 o
  -6   5   2        0.81        5.40      9.89 o
  -5   5   2        2.96        5.56      6.67 o
  -4   5   2        0.92       -2.81      9.73 o
  -3   5   2        1.73        5.09      8.99 o
  -2   5   2        2.17        7.75      6.44 o
  -1   5   2        2.55        5.88     10.03 o
   0   5   2        0.72        4.00      5.45 o
   1   5   2        6.64        9.41      8.83 o
   2   5   2        0.37        3.50      5.57 o
   3   5   2        2.08       12.48      9.93 o
   4   5   2        0.15        7.48      9.79 o
   5   5   2        0.01       -3.54     10.24 o
   6   5   2        0.04        4.34      8.42 o
  -8   6   2        1.55        7.10      5.35 o
  -7   6   2       51.39       56.50      4.99 o
  -6   6   2       24.70       22.17      4.59 o
  -5   6   2        5.66        7.23      4.86 o
  -4   6   2       24.29       26.49      4.36 o
  -3   6   2        0.14       10.31      4.12 o
  -2   6   2        4.47        5.54      4.15 o
  -1   6   2        6.02        6.73      4.17 o
   0   6   2        0.00       -1.86      3.44 o
   1   6   2        0.97        6.05      4.56 o
   2   6   2        0.93        5.11      4.14 o
   3   6   2        1.21        2.67      4.95 o
   4   6   2        0.67        5.43      4.37 o
   5   6   2        0.03        2.40      5.15 o
  -5   7   2        1.91        5.56      7.29 o
  -4   7   2        0.32       -0.20      7.63 o
   0   7   2        1.87        3.85      6.67 o
   1   7   2        0.11        6.30      6.53 o
   4   7   2        0.14        3.08     12.41 o
  -6   8   2       12.54        0.99     12.22 o
  -5   8   2        4.26        4.95      4.35 o
  -4   8   2        7.53        7.47      4.88 o
  -3   8   2        0.17       -0.19      4.32 o
  -2   8   2        1.35        1.69      4.72 o
  -1   8   2        2.72        4.04      4.38 o
   0   8   2        0.46        2.16      4.74 o
   1   8   2        0.00       -3.01      4.91 o
   2   8   2        0.45        3.72      6.70 o
  -3   9   2        0.10       -2.01      5.35 o
  -2   9   2        0.32       -2.14      5.25 o
  -1   9   2        0.02        6.34      6.07 o
   1  -9   3        0.09        4.05      6.17 o
   2  -9   3        1.90        3.80      5.85 o
   3  -9   3        0.13        2.51      4.86 o
  -2  -8   3        0.01        2.84      5.20 o
  -1  -8   3        1.59        4.86      6.02 o
   0  -8   3        0.15        3.76      5.50 o
   1  -8   3        2.38        5.27      5.16 o
   2  -8   3       43.39       41.34      4.72 o
   3  -8   3       12.14        9.20      4.87 o
   4  -8   3        1.69        5.37      4.82 o
   5  -8   3        0.09        4.00      5.16 o
  -4  -7   3        0.07       -0.62     12.01 o
  -3  -7   3        0.06        1.39     11.74 o
  -2  -7   3        1.06        1.77      9.03 o
  -1  -7   3        0.51        0.71      8.50 o
   0  -7   3        0.33        3.26      9.50 o
   1  -7   3        0.81       -0.59      9.75 o
   2  -7   3       24.92       24.39     10.07 o
   5  -7   3       14.95       14.64     10.16 o
   7  -7   3        0.30       14.30     11.14 o
  -5  -6   3        0.30        3.34      5.48 o
  -4  -6   3        0.17        1.68      4.87 o
  -3  -6   3        0.38        4.76      4.47 o
  -2  -6   3        0.01        0.08      4.72 o
  -1  -6   3        3.35       12.94      5.10 o
   0  -6   3        1.87        2.61      4.04 o
   1  -6   3       10.37       10.86      3.71 o
   2  -6   3       35.01       35.41      4.27 o
   3  -6   3       10.37       14.44      3.77 o
   4  -6   3        2.18        1.98      4.68 o
   5  -6   3        0.48       -4.33      4.33 o
   6  -6   3        3.38        0.66      4.62 o
   7  -6   3        8.89        7.95      4.54 o
  -4  -5   3        1.52        6.45      5.63 o
  -3  -5   3        0.58       -5.52      6.64 o
  -2  -5   3        0.07        1.10     13.38 o
  -1  -5   3        1.01        0.76     11.23 o
   0  -5   3        0.96       -0.48      5.56 o
   3  -5   3        3.76        4.16      7.03 o
   7  -5   3        2.85       10.29      7.41 o
  -7  -4   3        0.05        3.19      5.80 o
  -6  -4   3        2.78        2.68      5.46 o
  -5  -4   3        0.43        0.38      4.86 o
  -4  -4   3        0.85        4.54      5.69 o
  -3  -4   3        0.08        2.59      4.01 o
  -2  -4   3        0.22        5.73      4.36 o
  -1  -4   3        0.15        8.33      5.11 o
   0  -4   3        0.10        4.59      4.43 o
   1  -4   3       86.54       95.53      4.34 o
   2  -4   3        0.22        1.94      4.29 o
   3  -4   3        0.21        3.57      4.49 o
   4  -4   3        0.00        5.66      4.22 o
   5  -4   3        0.82        2.74      4.60 o
   6  -4   3        6.20       14.64      4.70 o
   7  -4   3       29.14       31.06      5.08 o
   8  -4   3        0.87        2.83      5.48 o
  -7  -3   3        6.78       11.34      4.84 o
  -6  -3   3       14.80       17.46      5.05 o
  -5  -3   3        7.01        5.31      4.69 o
  -4  -3   3        7.37        6.59      4.36 o
  -3  -3   3        0.17        7.14      4.93 o
  -2  -3   3        4.90        2.96      4.67 o
  -1  -3   3        0.02        5.89      5.84 o
   0  -3   3        1.29        2.12      5.13 o
   1  -3   3       71.15       71.60      4.83 o
   2  -3   3      301.42      308.80      8.99 o
   3  -3   3      150.27      152.93      5.27 o
   4  -3   3       21.14       27.42      3.71 o
   5  -3   3        0.81        5.77      4.57 o
   6  -3   3        2.30        3.97      3.77 o
   7  -3   3        6.03        0.18      4.89 o
   8  -3   3        0.01        1.99      4.62 o
  -8  -2   3        0.86       -0.40      5.69 o
  -7  -2   3        0.20       -1.05      3.79 o
  -6  -2   3       12.08       10.88      5.55 o
  -5  -2   3       45.89       46.26      4.26 o
  -4  -2   3        1.62        0.73      5.00 o
  -3  -2   3        0.97        2.52      4.45 o
  -2  -2   3        6.47        4.25      4.48 o
  -1  -2   3        0.27        3.24      6.84 o
   0  -2   3      225.31      208.68      7.57 o
   1  -2   3       16.26       17.29      4.66 o
   2  -2   3        0.54       -0.46      4.50 o
   3  -2   3        7.58        6.95      4.61 o
   4  -2   3       25.35       24.56      3.70 o
   5  -2   3        0.02        0.25      4.01 o
   6  -2   3        0.83       -0.47      3.30 o
   7  -2   3       42.07       35.69      3.70 o
   8  -2   3        2.48        4.70      4.69 o
  -8  -1   3       15.70       23.42      4.90 o
  -7  -1   3        1.50        2.88      4.50 o
  -6  -1   3       73.00       76.49      4.46 o
  -5  -1   3       23.25       30.65      4.54 o
  -4  -1   3        2.91        2.42      4.18 o
  -3  -1   3       13.54       15.61      4.38 o
  -2  -1   3      197.34      203.16      6.18 o
  -1  -1   3       66.98       71.51      7.29 o
   0  -1   3       29.24       35.53      6.23 o
   1  -1   3       25.06       30.22      5.44 o
   2  -1   3      104.09       98.92      4.63 o
   3  -1   3      405.69      390.46     15.41 o
   4  -1   3        0.66        0.40      3.49 o
   5  -1   3       12.45       10.87      3.40 o
   6  -1   3        0.06        1.59      4.06 o
   7  -1   3        0.15        1.25      3.93 o
   8  -1   3        0.71        0.17      5.29 o
  -9   1   3       10.67       13.74      5.34 o
  -8   1   3       27.31       32.43      5.31 o
  -7   1   3        3.08        3.18      4.21 o
  -6   1   3      123.91      121.07     10.06 o
  -5   1   3       32.64       31.86      4.27 o
  -4   1   3        0.19        5.18      4.73 o
  -3   1   3        5.09        9.67      4.56 o
  -2   1   3      123.69      123.28      6.89 o
  -1   1   3      325.52      326.46      9.23 o
   0   1   3       26.42       28.96      6.26 o
   1   1   3       48.36       50.40      5.01 o
   2   1   3       93.32       83.39      4.44 o
   3   1   3       18.94        9.28      4.58 o
   4   1   3       16.82       15.30      3.58 o
   5   1   3        4.12        5.56      3.85 o
   6   1   3        0.63        5.26      4.03 o
   7   1   3        1.15        9.54      4.31 o
   8   1   3        0.06        3.23      4.42 o
  -9   2   3        5.36        5.95      4.78 o
  -8   2   3        1.33       -3.50      5.68 o
  -7   2   3        9.88        7.37      4.91 o
  -6   2   3      494.06      478.07      6.11 o
  -5   2   3        4.90        3.99      3.98 o
  -4   2   3      183.73      182.32      6.08 o
  -3   2   3       94.32       95.02      5.30 o
  -2   2   3       14.38       11.75      9.77 o
  -1   2   3      163.16      165.06      8.07 o
   0   2   3       28.57       28.67      4.43 o
   1   2   3       32.21       35.02      4.91 o
   2   2   3       15.44        8.85      5.02 o
   3   2   3        0.50        4.04      3.58 o
   4   2   3        1.89        5.91      3.73 o
   5   2   3       15.19       11.85      4.63 o
   6   2   3        2.06        3.34      5.55 o
   7   2   3       16.69       17.58      4.30 o
   8   2   3        0.19        7.61      4.73 o
  -9   3   3        6.00        8.26      6.20 o
  -8   3   3        9.82       11.83      6.49 o
  -7   3   3       14.45       18.59      4.87 o
  -6   3   3      104.86      110.11      5.27 o
  -5   3   3        4.22        7.55      4.11 o
  -4   3   3        2.68        0.13      3.69 o
  -3   3   3       19.47       15.41      4.34 o
  -2   3   3       16.31       14.09      4.09 o
  -1   3   3        8.77       15.65      3.57 o
   0   3   3       91.23       93.09      4.72 o
   1   3   3        3.72        9.11      5.50 o
   2   3   3       18.58       19.01      4.11 o
   3   3   3        9.97       14.43      4.48 o
   4   3   3       21.90       20.88      4.27 o
   5   3   3        0.18        1.76      4.33 o
   6   3   3        0.01        2.31      4.14 o
   7   3   3        0.49        3.60      4.87 o
  -8   4   3        0.25        3.41      4.84 o
  -7   4   3       13.83       21.17      4.15 o
  -6   4   3      451.72      439.22     14.20 o
  -5   4   3       12.78       13.82      4.65 o
  -4   4   3      113.97      111.80      4.53 o
  -3   4   3       31.20       35.14      4.68 o
  -2   4   3        2.91        1.26      3.70 o
  -1   4   3       63.99       68.37      4.07 o
   0   4   3       77.05       75.98      4.90 o
   1   4   3        0.82        3.31      4.02 o
   2   4   3        6.09        5.38      4.06 o
   3   4   3        1.18        1.14      4.41 o
   4   4   3        1.51        0.36      3.64 o
   5   4   3        5.43        5.19      4.39 o
   6   4   3        0.14        4.09      5.43 o
  -8   5   3        0.50        3.72     11.39 o
  -6   5   3       39.27       46.67     10.36 o
  -5   5   3        0.26       12.43     10.00 o
  -2   5   3        7.58       13.56      9.52 o
  -1   5   3        0.29        1.55      5.38 o
   0   5   3       37.77       37.08      4.85 o
   1   5   3        0.51        6.93      9.19 o
   2   5   3        3.63        6.99      5.64 o
   3   5   3        0.27        4.37      8.70 o
   4   5   3        2.68        2.30      7.27 o
   5   5   3        0.05       -7.20     10.69 o
   6   5   3        0.09       -4.19      8.02 o
  -7   6   3        0.56        5.00      4.46 o
  -6   6   3      117.87      124.15      7.94 o
  -5   6   3        8.76       10.09      3.73 o
  -4   6   3       40.38       37.23      3.86 o
  -3   6   3       14.92       11.53      4.14 o
  -2   6   3        0.00        0.62      4.72 o
  -1   6   3        0.49       -3.03      3.56 o
   0   6   3       11.24       13.52      3.94 o
   1   6   3        0.82        0.14      4.28 o
   2   6   3        0.00       -1.47      5.23 o
   3   6   3        2.32        4.69      4.05 o
   4   6   3        0.12        2.07      4.64 o
   5   6   3        0.35        2.44      4.38 o
  -7   7   3        2.26       10.47     12.07 o
  -3   7   3       12.99       12.25      7.32 o
  -2   7   3        0.20       -4.05      6.64 o
  -1   7   3        4.41       12.34      6.94 o
  -5   8   3        2.00        1.64      5.63 o
  -4   8   3        9.82       11.71      4.85 o
  -3   8   3        5.71        5.05      4.77 o
  -2   8   3        1.13        4.58      4.03 o
  -1   8   3        2.30        5.38      4.76 o
   0   8   3        0.05        6.70      4.82 o
   1   8   3        0.05       -1.47      4.98 o
   2   8   3        0.08        1.03      5.90 o
   1  -9   4        0.03        3.58      5.39 o
   2  -9   4        2.86       -0.39      6.03 o
  -2  -8   4        0.03       -2.58      5.77 o
  -1  -8   4        0.06        3.95      7.30 o
   0  -8   4        0.22        5.51      4.94 o
   1  -8   4        2.62        1.87      5.63 o
   2  -8   4        1.13        8.14      4.40 o
   3  -8   4        1.53        4.44      4.46 o
   4  -8   4        0.57       -0.16      4.53 o
   5  -8   4        0.02        5.43      5.63 o
  -4  -7   4        0.87       -1.75      8.42 o
  -3  -7   4        0.91        7.23      7.61 o
  -2  -7   4        0.17       -4.53      7.57 o
  -1  -7   4        0.44        4.13      5.98 o
   0  -7   4        1.30        3.54      5.24 o
   1  -7   4        0.35        0.43     11.86 o
   2  -7   4       13.63       12.93      9.68 o
   3  -7   4        7.57       15.24     10.11 o
   4  -7   4        0.05        2.00      9.79 o
  -5  -6   4        2.01        0.91      5.76 o
  -4  -6   4        7.09       11.77      6.04 o
  -3  -6   4        0.04        6.99      6.67 o
  -2  -6   4        0.60       -6.70      6.70 o
  -1  -6   4        0.38        4.81      4.92 o
   0  -6   4        1.92        3.04      4.45 o
   1  -6   4        0.56        4.26      4.44 o
   2  -6   4        4.53        5.66      4.22 o
   3  -6   4        0.07        5.74      4.64 o
   4  -6   4        0.04       -0.02      5.66 o
   5  -6   4        3.67        7.19      4.46 o
   6  -6   4        0.37        0.27      4.44 o
   7  -6   4        3.30        0.36      4.93 o
  -1  -5   4        2.77        4.64      6.24 o
   0  -5   4        0.18        2.88     11.62 o
   3  -5   4        2.14       15.92      6.80 o
   4  -5   4       11.27       17.86      6.76 o
   6  -5   4        0.22        6.76      6.48 o
   7  -5   4        0.47        1.40      7.68 o
  -7  -4   4        0.27        7.54      5.82 o
  -6  -4   4        3.53        5.62      5.78 o
  -5  -4   4       20.53       22.59      5.22 o
  -4  -4   4       41.98       45.88      5.20 o
  -3  -4   4        9.95        7.65      5.38 o
  -2  -4   4        0.75        3.75      5.40 o
  -1  -4   4        1.37        1.21      6.33 o
   0  -4   4        8.38        8.88      4.06 o
   1  -4   4       17.01       25.96      4.67 o
   2  -4   4        2.49        5.86      4.42 o
   3  -4   4        0.01        2.73      3.79 o
   4  -4   4        2.02        9.79      3.99 o
   5  -4   4       19.49       24.11      3.37 o
   6  -4   4        0.70        4.39      3.97 o
   7  -4   4        3.43        1.47      4.55 o
   8  -4   4       12.95       15.67      4.95 o
  -7  -3   4        2.43        4.83      5.54 o
  -6  -3   4       28.82       30.30      5.08 o
  -5  -3   4        0.71        1.38      4.92 o
  -4  -3   4       11.30       12.68      5.45 o
  -3  -3   4        2.27        3.16      5.37 o
  -2  -3   4        0.26        2.73      6.72 o
  -1  -3   4       12.73       16.88      6.76 o
   0  -3   4       64.11       63.01      5.71 o
   1  -3   4        0.05        3.40      4.49 o
   2  -3   4       13.62       13.91      4.58 o
   3  -3   4        3.50       -1.10      3.50 o
   4  -3   4        4.98        3.65      3.69 o
   5  -3   4        0.03        4.66      4.65 o
   6  -3   4        0.01        3.75      3.87 o
   7  -3   4        0.03        2.31      4.59 o
   8  -3   4        2.47        7.03      4.71 o
  -8  -2   4        2.11        1.46      5.76 o
  -7  -2   4        0.15        3.25      4.64 o
  -6  -2   4       58.63       57.36      5.85 o
  -5  -2   4      238.97      233.47      6.32 o
  -4  -2   4       44.10       39.34      4.67 o
  -3  -2   4      171.07      169.21      5.25 o
  -2  -2   4       13.44       12.32      5.29 o
  -1  -2   4        5.73       -1.35      9.61 o
   0  -2   4       21.10       17.64      5.74 o
   1  -2   4        3.26        9.66      6.62 o
   2  -2   4       51.28       49.53      3.77 o
   3  -2   4        1.86        3.80      4.54 o
   4  -2   4        0.07        5.01      3.91 o
   5  -2   4        6.89       12.48      3.67 o
   6  -2   4       11.06       13.31      4.11 o
   7  -2   4        6.75        6.55      4.25 o
   8  -2   4       11.50        8.53      4.84 o
  -8  -1   4       31.09       28.93      5.69 o
  -7  -1   4        2.65        9.41      5.02 o
  -6  -1   4      128.86      130.94      5.24 o
  -5  -1   4        2.68        7.01      4.59 o
  -4  -1   4        1.71        3.43      4.37 o
  -3  -1   4       32.14       28.92      5.30 o
  -2  -1   4      130.85      138.89      5.87 o
  -1  -1   4       76.77       78.37      6.75 o
   0  -1   4      196.82      182.45      6.31 o
   1  -1   4      469.18      465.60      6.36 o
   2  -1   4       37.48       35.26      3.70 o
   3  -1   4       60.00       61.17      3.97 o
   4  -1   4       35.38       34.19      3.16 o
   5  -1   4        5.74        8.39      4.48 o
   6  -1   4        0.52        1.86      3.68 o
   7  -1   4        0.00        4.49      4.36 o
   8  -1   4        2.18        5.40      4.80 o
  -9   1   4        3.90        5.89      5.54 o
  -8   1   4       17.79       20.83      5.90 o
  -7   1   4        0.00        1.58      4.79 o
  -6   1   4      196.38      201.28      5.12 o
  -5   1   4        5.40        9.39      4.95 o
  -4   1   4        0.06        5.70      4.71 o
  -3   1   4      338.39      369.43      8.17 o
  -2   1   4      139.26      146.69      7.55 o
  -1   1   4      266.11      262.13      5.93 o
   0   1   4        1.99        0.03      4.38 o
   1   1   4     1435.75     1458.18     10.32 o
   2   1   4       48.08       44.03      3.64 o
   3   1   4        4.14        0.64      4.41 o
   4   1   4       21.04       22.53      4.05 o
   5   1   4        4.49        4.27      3.64 o
   6   1   4        0.01        2.98      4.21 o
   7   1   4        0.17        3.81      4.29 o
   8   1   4        0.64        9.63      5.05 o
  -9   2   4        0.00        0.84      6.27 o
  -8   2   4        0.08        4.43      5.32 o
  -7   2   4       15.07       10.51      5.09 o
  -6   2   4      209.96      200.96      4.97 o
  -5   2   4      723.01      671.89     23.78 o
  -4   2   4       13.96       19.73      8.41 o
  -3   2   4      406.94      432.04      7.26 o
  -2   2   4        3.08        3.37      6.63 o
  -1   2   4        2.07       -1.68      4.69 o
   0   2   4        2.04       -1.12      4.34 o
   1   2   4      496.73      510.29      7.31 o
   2   2   4       18.11       18.20      5.21 o
   3   2   4        1.04        0.19      4.38 o
   4   2   4        0.17        6.31      4.53 o
   5   2   4        4.02        5.89      3.49 o
   6   2   4        1.60        6.78      4.30 o
   7   2   4        0.18        3.96      5.90 o
  -8   3   4        2.79        8.67      4.79 o
  -7   3   4        3.08       -0.37      5.18 o
  -6   3   4       81.96       86.67      4.70 o
  -5   3   4        0.01        3.45      4.50 o
  -4   3   4        9.44       10.86      4.17 o
  -3   3   4      679.75      696.17     15.56 o
  -2   3   4        4.60        6.44      4.39 o
  -1   3   4       21.11       21.62      4.66 o
   0   3   4       17.75       18.41      3.80 o
   1   3   4      255.03      259.32      8.44 o
   2   3   4       64.28       62.34      3.86 o
   3   3   4       33.24       36.82      3.85 o
   4   3   4        0.80       -0.75      3.71 o
   5   3   4        0.47        0.60      4.78 o
   6   3   4        0.07        3.80      4.47 o
   7   3   4        0.01        1.53      4.88 o
  -8   4   4        0.01        2.98      5.04 o
  -7   4   4       46.85       41.67      4.36 o
  -6   4   4       31.82       33.54      4.56 o
  -5   4   4      152.76      153.82      5.24 o
  -4   4   4       17.01       23.81      4.73 o
  -3   4   4      157.04      152.06      4.61 o
  -2   4   4       22.70       18.53      4.11 o
  -1   4   4       15.10       16.44      4.74 o
   0   4   4       69.96       65.86      4.77 o
   1   4   4       72.57       70.00      4.50 o
   2   4   4        5.42        5.36      3.71 o
   3   4   4       13.20       19.09      3.68 o
   4   4   4       14.89       16.38      3.76 o
   5   4   4        0.27        1.96      4.65 o
   6   4   4        0.02        0.95      4.09 o
  -8   5   4        0.04        6.84     11.82 o
  -7   5   4        5.68        3.33     10.65 o
  -6   5   4        5.80        3.89      9.61 o
  -5   5   4        1.70        8.06      9.71 o
  -4   5   4        2.44        9.71      6.82 o
  -3   5   4      194.67      183.84      7.47 o
  -2   5   4        4.61        4.23      6.66 o
  -1   5   4       24.05       20.23      4.92 o
   1   5   4       12.80       12.81      5.18 o
   2   5   4        9.19       15.67      6.78 o
   3   5   4       15.94       21.45      5.22 o
   4   5   4        4.08        8.51      7.41 o
   5   5   4        0.00        8.08     10.76 o
   6   5   4        0.11        1.71     11.87 o
  -7   6   4       22.35       20.90      4.97 o
  -6   6   4        1.73        8.04      4.57 o
  -5   6   4       12.78       12.24      4.56 o
  -4   6   4        4.34        9.20      3.93 o
  -3   6   4       29.44       29.98      4.37 o
  -2   6   4        4.59       -0.58      3.77 o
  -1   6   4       10.09       14.57      4.11 o
   0   6   4       40.13       39.90      4.29 o
   1   6   4        0.50        2.83      4.49 o
   2   6   4       10.48       14.59      3.96 o
   3   6   4        3.89        0.13      4.40 o
   4   6   4        7.27        7.59      4.36 o
   5   6   4        0.13        7.58      7.01 o
  -6   7   4        0.06        2.93      7.81 o
  -5   8   4        0.26        6.04      5.16 o
  -4   8   4        0.16        5.41      4.56 o
  -3   8   4        1.56        1.93      4.38 o
  -2   8   4        0.00        9.15      4.42 o
  -1   8   4        2.47        6.12      5.32 o
   0   8   4       10.28       10.46      4.16 o
   1   8   4        2.53        8.10      5.81 o
  -2  -8   5        0.01       -3.11      5.63 o
  -1  -8   5        0.89        6.33      7.94 o
   0  -8   5        0.00        0.65      5.74 o
   1  -8   5        0.48        2.08      5.07 o
   2  -8   5        0.87       -1.42      5.31 o
   3  -8   5        0.69        2.17      4.84 o
   4  -8   5        0.01       -0.27      4.19 o
   5  -8   5        0.40        4.20      5.86 o
   0  -7   5        0.08        0.04     10.55 o
   3  -7   5        0.04        2.43     10.06 o
   4  -7   5        0.02        1.53     10.00 o
   6  -7   5        0.23       -0.88      7.99 o
  -5  -6   5       23.71       13.69      8.38 o
  -4  -6   5        4.15        7.17      6.04 o
  -3  -6   5        0.46        4.48      6.10 o
  -2  -6   5        3.53        2.92      5.52 o
  -1  -6   5        0.78        4.38     10.16 o
   0  -6   5        0.00        0.94      4.30 o
   1  -6   5        1.16        1.00      4.62 o
   2  -6   5        1.77       -0.74      4.21 o
   3  -6   5        0.01        1.70      4.15 o
   4  -6   5        0.01        4.61      3.96 o
   5  -6   5        0.84        4.75      4.65 o
   6  -6   5        0.02        6.02      4.33 o
   7  -6   5        0.17        7.90      4.61 o
  -6  -5   5        3.53        0.41      5.65 o
  -2  -5   5        3.63        1.33      6.58 o
  -1  -5   5        5.83       22.58      6.80 o
   0  -5   5        1.18        3.75      9.48 o
   2  -5   5        3.95        7.81      4.87 o
   7  -5   5        0.40       10.52      7.63 o
  -7  -4   5        0.01        1.13      5.49 o
  -6  -4   5        0.00        4.64      5.72 o
  -5  -4   5      203.25      193.75      6.27 o
  -4  -4   5       57.92       58.19      5.74 o
  -3  -4   5       14.91       15.27      8.25 o
  -2  -4   5       26.25       19.31      4.76 o
  -1  -4   5        0.82        2.02      5.35 o
   0  -4   5        6.14        4.09      5.37 o
   1  -4   5        4.25        5.99      4.10 o
   2  -4   5       53.07       49.71      4.23 o
   3  -4   5       11.40       12.55      3.67 o
   4  -4   5        0.38       -0.45      3.55 o
   5  -4   5        1.18       -1.28      3.76 o
   6  -4   5        5.31        5.01      4.84 o
   7  -4   5        1.80        7.24      3.92 o
   8  -4   5        2.92       -1.64      3.93 o
  -7  -3   5        8.58       10.02      5.61 o
  -6  -3   5        7.68        3.37      5.38 o
  -5  -3   5       80.08       77.59      5.31 o
  -4  -3   5        0.01        1.96      4.65 o
  -3  -3   5        9.20        4.68      4.53 o
  -2  -3   5       60.85       68.33      7.58 o
  -1  -3   5       21.09       20.47      5.57 o
   0  -3   5        2.84        2.31      5.35 o
   1  -3   5       87.32       83.68      4.38 o
   2  -3   5      140.21      137.62      4.39 o
   3  -3   5        9.02       10.03      3.75 o
   4  -3   5        4.06        7.45      3.30 o
   5  -3   5        4.68       12.70      4.57 o
   6  -3   5        3.16       11.16      3.81 o
   7  -3   5        0.05       -3.48      3.45 o
   8  -3   5        0.71        3.57      5.51 o
  -8  -2   5        0.06        4.34      5.96 o
  -7  -2   5        0.52        1.31      5.33 o
  -6  -2   5        6.30        9.93      5.12 o
  -5  -2   5      644.66      637.90      9.62 o
  -4  -2   5      177.25      167.36      6.11 o
  -3  -2   5      150.19      152.70      6.50 o
  -2  -2   5       69.97       66.33      6.12 o
  -1  -2   5        0.51        1.93      5.59 o
   0  -2   5        4.11        0.13      5.11 o
   1  -2   5        9.27       13.54      4.86 o
   2  -2   5      392.88      381.19     11.84 o
   3  -2   5       66.11       59.61      4.60 o
   4  -2   5        2.02        4.93      3.15 o
   5  -2   5        6.04       11.68      3.81 o
   6  -2   5       12.18        9.87      4.10 o
   7  -2   5        0.88       -1.82      4.78 o
   8  -2   5        0.52        4.89      4.41 o
  -8  -1   5        0.41       -0.47      5.67 o
  -7  -1   5        0.94        3.97      4.58 o
  -6  -1   5        3.21        3.93      4.60 o
  -5  -1   5       79.77       75.48      4.43 o
  -4  -1   5        0.16        0.31      4.07 o
  -3  -1   5      162.05      168.50      5.72 o
  -2  -1   5      807.25      870.58     11.65 o
  -1  -1   5        7.74        7.77      5.39 o
   0  -1   5        0.38        2.69      4.51 o
   1  -1   5      269.76      276.72      5.43 o
   2  -1   5      296.39      288.85      4.87 o
   3  -1   5       61.73       58.21      3.78 o
   4  -1   5       23.77       21.20      5.26 o
   5  -1   5        0.00        3.61      3.85 o
   6  -1   5        1.58        3.39      3.82 o
   7  -1   5        0.05        3.47      4.07 o
   8  -1   5        0.75        5.70      4.41 o
  -8   1   5        0.02       -1.61      4.70 o
  -7   1   5        5.11        8.60      6.41 o
  -6   1   5        1.41       -1.58      5.11 o
  -5   1   5        0.80        1.96      4.57 o
  -4   1   5        0.27        4.40      5.14 o
  -3   1   5      431.74      442.60      7.74 o
  -2   1   5     1660.61     1776.67     11.77 o
  -1   1   5        1.11        3.94      4.56 o
   0   1   5      426.68      423.89      6.45 o
   1   1   5        0.65        0.53      4.19 o
   2   1   5       27.68       26.17      3.50 o
   3   1   5       57.98       52.01      3.68 o
   4   1   5       93.06       92.95      4.00 o
   5   1   5        3.65        4.35      3.72 o
   6   1   5        1.02        3.88      4.31 o
   7   1   5        0.00        3.50      4.70 o
   8   1   5        0.73        6.03      4.69 o
  -8   2   5        0.09       -1.25      5.85 o
  -7   2   5        1.95        4.41      4.71 o
  -6   2   5      147.01      146.16      5.46 o
  -5   2   5      174.87      167.89     11.08 o
  -4   2   5        3.07        5.17      5.37 o
  -3   2   5      307.60      324.66     15.36 o
  -2   2   5       67.62       62.37     10.33 o
  -1   2   5       26.80       26.24      5.30 o
   0   2   5      257.63      267.24      5.99 o
   1   2   5      277.65      301.68      5.75 o
   2   2   5       38.74       43.63      4.11 o
   3   2   5       43.44       38.84      4.67 o
   4   2   5      144.01      140.20      3.87 o
   5   2   5       11.68        5.43      4.66 o
   6   2   5        0.77        4.82      4.41 o
   7   2   5        0.19        1.55      4.03 o
  -8   3   5        0.45        5.27      5.65 o
  -7   3   5       12.69        9.15      5.66 o
  -6   3   5        4.95        7.13      5.16 o
  -5   3   5       20.63       20.34      4.56 o
  -4   3   5       14.95       19.90      4.85 o
  -3   3   5       74.37       74.45      5.16 o
  -2   3   5      331.01      342.20      5.56 o
  -1   3   5       17.37       18.63      4.42 o
   0   3   5      583.16      620.69     12.83 o
   1   3   5       25.52       26.74      4.12 o
   2   3   5        3.79        7.88      4.09 o
   3   3   5        3.55        3.85      4.51 o
   4   3   5       28.03       28.48      4.23 o
   5   3   5        1.66        2.12      4.90 o
   6   3   5        0.05        4.09      5.24 o
   7   3   5        0.29        1.68      5.74 o
  -8   4   5        1.08        3.26      5.37 o
  -7   4   5        0.05       -0.29      5.31 o
  -6   4   5       33.00       37.98      4.52 o
  -5   4   5       28.01       26.84      4.37 o
  -4   4   5        5.97        8.39      4.03 o
  -3   4   5       46.54       45.07      4.04 o
  -2   4   5        0.22        1.65      5.11 o
  -1   4   5        0.74        2.21      4.14 o
   0   4   5       77.22       80.57      4.47 o
   1   4   5      119.98      112.50      3.87 o
   2   4   5       21.38       21.46      3.49 o
   3   4   5       88.00       98.50      4.42 o
   4   4   5       26.49       28.38      4.06 o
   5   4   5        1.83       -1.44      3.62 o
   6   4   5        0.91        7.74      4.19 o
  -7   5   5        3.76       -1.37      6.61 o
  -6   5   5        0.07        3.67     10.34 o
  -5   5   5        5.81        8.56      9.93 o
  -4   5   5       23.91       28.60      9.44 o
  -3   5   5        0.16        8.64      9.35 o
  -2   5   5       22.25       26.25      6.93 o
  -1   5   5        1.00       -0.68      6.58 o
   1   5   5        3.81       10.45      6.76 o
   2   5   5        4.88       -3.38      6.64 o
   3   5   5       30.99       30.49      7.43 o
   5   5   5        0.00        5.90     11.23 o
  -7   6   5        0.48        2.62      5.05 o
  -6   6   5        0.67       -0.36      4.62 o
  -5   6   5        2.30        8.15      5.03 o
  -4   6   5        5.72        7.50      4.90 o
  -3   6   5        0.71        8.30      4.37 o
  -2   6   5        2.19        2.06      3.96 o
  -1   6   5        3.51        1.53      3.51 o
   0   6   5       22.41       24.50      4.19 o
   1   6   5       30.03       33.34      4.91 o
   2   6   5       39.79       42.79      4.23 o
   3   6   5       57.31       63.62      4.49 o
   4   6   5        0.40        3.74      4.55 o
  -6   7   5        0.19        3.52      8.37 o
  -5   7   5        0.58        1.10     10.69 o
  -2   7   5        4.18        4.66      6.53 o
  -5   8   5        0.02        0.42      5.87 o
  -4   8   5        0.90       -2.55      5.05 o
  -3   8   5        0.22       -2.24      5.19 o
  -2   8   5        0.38       -0.34      4.89 o
  -1   8   5        0.97        3.01      4.80 o
   0   8   5        4.03        5.63      5.70 o
   1   8   5        3.39       12.22      5.82 o
  -2  -8   6        1.32       -8.28     11.57 o
  -1  -8   6        0.16       -1.62      8.21 o
   0  -8   6        0.68       10.80      7.94 o
   1  -8   6        0.00       -2.17      6.03 o
   2  -8   6        0.38        0.96      5.17 o
   3  -8   6        1.38        5.02      4.46 o
   4  -8   6        0.16        2.58      4.96 o
   0  -7   6        2.14        3.83      7.29 o
   1  -7   6        0.38        5.13     12.20 o
   2  -7   6        4.72       10.01      6.02 o
   3  -7   6        0.21        1.15     10.49 o
   4  -7   6        0.02        7.12     10.87 o
  -5  -6   6        4.28       -3.23      8.40 o
  -4  -6   6       76.89       79.06      8.13 o
  -3  -6   6       10.09        7.21      7.21 o
  -2  -6   6       20.70       19.73      5.97 o
  -1  -6   6        1.21        8.30      5.47 o
   0  -6   6        1.06       -4.49      4.90 o
   1  -6   6        0.14        2.48      4.50 o
   2  -6   6        6.80        9.86      4.41 o
   3  -6   6        3.82        2.37      4.29 o
   4  -6   6        0.07        3.83      3.62 o
   5  -6   6        1.43       -0.79      4.02 o
   6  -6   6        1.99        5.76      5.32 o
   7  -6   6        1.23        5.47      4.79 o
  -2  -5   6       59.32       55.91      9.44 o
  -1  -5   6       18.12       25.58      9.46 o
   0  -5   6        0.29        1.16     14.29 o
   1  -5   6        2.03        5.54     11.26 o
   6  -5   6        0.00        2.91      6.89 o
   7  -5   6        0.49       -2.90      7.48 o
  -6  -4   6        2.26        3.82      6.02 o
  -5  -4   6        1.08        4.41      5.73 o
  -4  -4   6      201.36      201.48      7.27 o
  -3  -4   6       19.46       23.02      5.49 o
  -2  -4   6      110.18      110.37      6.80 o
  -1  -4   6        5.23       10.38      6.71 o
   0  -4   6        1.33        4.23      4.89 o
   1  -4   6       39.72       40.43      4.93 o
   2  -4   6       16.16       25.85      4.22 o
   3  -4   6        5.39       11.14      3.64 o
   4  -4   6        0.03        4.16      3.65 o
   5  -4   6       27.62       32.24      3.96 o
   6  -4   6        1.18        3.19      4.04 o
   7  -4   6        0.79        3.71      3.66 o
   8  -4   6        0.02        0.27      5.17 o
  -7  -3   6        0.02        0.28      5.60 o
  -6  -3   6        3.65        8.49      5.16 o
  -5  -3   6        1.24        1.92      4.95 o
  -4  -3   6        5.86        8.17      5.36 o
  -3  -3   6        9.37       14.90      6.33 o
  -2  -3   6      547.78      532.74     15.33 o
  -1  -3   6      122.55      128.55      5.60 o
   0  -3   6        0.23        2.50      4.59 o
   1  -3   6      138.20      141.42      5.33 o
   2  -3   6       77.07       83.70      4.29 o
   3  -3   6        0.82        0.94      3.45 o
   4  -3   6        5.51       10.25      3.80 o
   5  -3   6       39.72       43.77      4.64 o
   6  -3   6        0.05       -5.62      4.43 o
   7  -3   6        0.22        1.74      4.55 o
   8  -3   6        0.11        5.21      4.45 o
  -8  -2   6        0.28        5.76      6.03 o
  -7  -2   6        0.97        3.18      5.66 o
  -6  -2   6       16.25        9.76      5.40 o
  -5  -2   6       14.80       15.41      5.63 o
  -4  -2   6      172.88      169.02      7.49 o
  -3  -2   6        9.70       13.99      5.80 o
  -2  -2   6      287.15      296.78      6.64 o
  -1  -2   6       30.06       33.49      5.32 o
   0  -2   6        6.72        5.11      4.50 o
   1  -2   6      464.55      480.51      9.32 o
   2  -2   6        0.56        1.80      4.53 o
   3  -2   6        4.91        6.56      6.42 o
   4  -2   6        1.90        3.48      3.77 o
   5  -2   6      134.25      132.00      4.12 o
   6  -2   6        0.87        1.20      4.24 o
   7  -2   6        0.18       -3.80      3.98 o
   8  -2   6        0.20        3.79      4.48 o
  -8  -1   6        0.13        4.04      5.90 o
  -7  -1   6        0.23        3.60      4.83 o
  -6  -1   6       25.27       24.22      5.12 o
  -5  -1   6        5.79        7.99      5.52 o
  -4  -1   6      105.73      106.80      5.50 o
  -3  -1   6      121.15      119.50      5.66 o
  -2  -1   6     1318.06     1341.61     28.59 o
  -1  -1   6      148.26      151.32      5.68 o
   0  -1   6       51.78       51.95      4.97 o
   1  -1   6     1135.89     1149.74     18.57 o
   2  -1   6        1.26        4.51      3.79 o
   3  -1   6        0.25        7.06      4.31 o
   4  -1   6        2.46        5.70      3.77 o
   5  -1   6       77.37       71.20      5.31 o
   6  -1   6        0.51        1.77      3.80 o
   7  -1   6        0.00       10.15      4.49 o
   8  -1   6        0.01        0.04      4.56 o
  -8   1   6        0.00        4.26      6.57 o
  -7   1   6        2.93        2.86      5.29 o
  -6   1   6       18.25       20.09      5.31 o
  -5   1   6        3.26        7.34      5.99 o
  -4   1   6      124.33      116.35      6.00 o
  -3   1   6      455.47      464.67     15.63 o
  -2   1   6      429.85      451.33      7.63 o
  -1   1   6        2.26        3.47      4.28 o
   0   1   6       79.40       84.52      4.58 o
   1   1   6      972.24      996.90      7.98 o
   2   1   6        2.05        3.85      5.30 o
   3   1   6       47.28       45.81      4.08 o
   4   1   6       92.98       90.20      5.99 o
   5   1   6       32.95       28.79      3.83 o
   6   1   6        1.84        0.71      4.33 o
   7   1   6        1.46        6.95      5.07 o
  -8   2   6        0.28        3.00      5.23 o
  -7   2   6        6.04       19.42      7.08 o
  -6   2   6        0.46       -1.05      5.24 o
  -4   2   6        0.88        4.80      6.57 o
  -3   2   6       22.88       23.67     11.41 o
  -2   2   6        0.84        0.70      7.23 o
  -1   2   6        0.33        4.15      4.44 o
   0   2   6       55.72       51.83      4.26 o
   1   2   6      483.40      512.00      5.06 o
   2   2   6       48.67       46.12      5.68 o
   3   2   6      571.01      553.92     12.14 o
   4   2   6       80.92       81.13      4.70 o
   5   2   6        9.78       10.07      4.90 o
   6   2   6        0.02        2.07      5.13 o
   7   2   6        1.31        7.96      6.46 o
  -8   3   6        0.03       -0.26      9.45 o
  -7   3   6        7.01        5.88      5.51 o
  -6   3   6        0.41        3.26      5.13 o
  -5   3   6        2.19        6.16      4.55 o
  -4   3   6       27.12       32.48      5.23 o
  -3   3   6      232.20      233.62      6.54 o
  -2   3   6       27.53       22.69      4.19 o
  -1   3   6        2.47        4.37      4.28 o
   0   3   6        0.25        1.24      3.68 o
   1   3   6       96.43       96.52      3.48 o
   2   3   6        1.68        2.31      3.46 o
   3   3   6       56.09       56.48      4.70 o
   4   3   6      100.71      103.50      5.63 o
   5   3   6        1.91        4.29      4.01 o
   6   3   6        3.52        1.18      5.88 o
   7   3   6        1.00        5.69      5.36 o
  -8   4   6        0.39        6.56      6.15 o
  -7   4   6        3.41        2.47      5.18 o
  -6   4   6        1.49        3.51      4.68 o
  -5   4   6       10.57       10.09      5.14 o
  -4   4   6        4.96        4.60      4.68 o
  -3   4   6        8.58       15.58      4.55 o
  -2   4   6        4.31        2.00      3.84 o
  -1   4   6        0.38        4.27      4.23 o
   0   4   6        2.56        7.18      3.84 o
   1   4   6      123.39      126.22      4.02 o
   2   4   6       21.65       22.15      3.95 o
   3   4   6      281.78      290.16      4.68 o
   4   4   6       52.94       46.73      4.91 o
   5   4   6        0.14        3.63      4.61 o
   6   4   6        0.78       -0.52      4.61 o
  -8   5   6        0.08        5.24     16.77 o
  -7   5   6        3.17       11.23     13.78 o
  -6   5   6        0.00        2.32     10.61 o
  -5   5   6        0.68        4.21     11.78 o
  -4   5   6        7.06        6.31      9.84 o
  -3   5   6        8.31       20.76      5.42 o
  -2   5   6        5.98       15.85      9.43 o
   0   5   6        0.95       -0.34      9.54 o
   2   5   6        5.24        5.67      4.80 o
   3   5   6       16.39       20.78     10.88 o
   5   5   6        1.17        9.41      7.97 o
  -7   6   6        0.00        4.54      5.30 o
  -6   6   6        0.18        2.34      5.22 o
  -5   6   6        2.66        5.14      4.60 o
  -4   6   6        0.88        1.59      4.01 o
  -3   6   6        0.20        4.42      4.79 o
  -2   6   6        1.40        6.64      4.02 o
  -1   6   6        0.02        6.14      4.39 o
   0   6   6        0.05       -0.04      4.41 o
   1   6   6       11.49       12.94      4.51 o
   2   6   6        0.38        2.89      5.14 o
   3   6   6       41.60       48.12      4.18 o
   4   6   6        6.75        6.41      4.17 o
  -6   7   6        0.68       -0.72      8.43 o
  -5   7   6        0.05       -3.20     10.81 o
  -4   7   6        0.71       -3.38     10.15 o
  -3   7   6        0.16        4.70      7.03 o
  -1   7   6        0.57        1.10      6.71 o
  -4   8   6        0.43        3.65      4.72 o
  -3   8   6        0.06        4.04      5.10 o
  -2   8   6        1.82        0.78      5.57 o
  -1   8   6        0.00        8.50      4.27 o
   0   8   6        0.01       -1.97      5.21 o
  -1  -8   7        3.72        4.50      5.67 o
   0  -8   7        0.34        1.35      6.49 o
   1  -8   7        0.22        3.11      6.98 o
   2  -8   7        0.46        2.68      5.79 o
   3  -8   7        1.07        3.49      4.94 o
   4  -8   7        0.00        5.81      5.77 o
  -1  -7   7       22.66       19.70      7.65 o
   1  -7   7        1.73        0.60      9.73 o
   2  -7   7        0.17       -1.71     10.43 o
   3  -7   7        3.04        1.76     10.33 o
   5  -7   7        0.93       -3.02     10.83 o
   6  -7   7        2.59        8.94      8.65 o
  -4  -6   7        4.53        3.78      6.82 o
  -3  -6   7       15.77       20.97      7.45 o
  -2  -6   7        6.63       14.66      7.15 o
  -1  -6   7       12.65        8.37      4.86 o
   0  -6   7        3.67       -2.12      5.03 o
   1  -6   7        6.39        6.53      4.82 o
   2  -6   7       15.96       14.89      4.28 o
   3  -6   7        2.37        8.59      4.30 o
   4  -6   7        3.90        8.02      4.47 o
   5  -6   7        9.76       10.04      7.39 o
   6  -6   7        8.86       16.58      4.94 o
  -2  -5   7        0.43       -4.14      6.33 o
  -1  -5   7      121.67      111.72      7.47 o
  -6  -4   7        0.19        1.82      6.23 o
  -5  -4   7       12.33       15.93      7.31 o
  -4  -4   7        0.84        1.96      6.67 o
  -3  -4   7        3.61       10.52      6.67 o
  -2  -4   7        5.92        5.78      5.31 o
  -1  -4   7       10.19       13.95      4.53 o
   0  -4   7        9.00        3.12      4.86 o
   1  -4   7       13.50       17.92      4.45 o
   2  -4   7      116.73      125.01      5.13 o
   3  -4   7        0.01        2.86      3.27 o
   4  -4   7       67.64       78.71      4.35 o
   5  -4   7       20.31       22.84      5.11 o
   6  -4   7       21.74       17.53      4.03 o
   7  -4   7        0.31       -0.91      4.67 o
  -7  -3   7        0.00        0.10      6.02 o
  -6  -3   7        0.07        0.99      5.68 o
  -5  -3   7        7.22        7.16      5.46 o
  -4  -3   7       31.76       33.07      5.48 o
  -3  -3   7        9.82        9.44      6.70 o
  -2  -3   7       26.11       33.15      6.64 o
  -1  -3   7      194.30      188.53      6.36 o
   0  -3   7        0.27        3.70      5.24 o
   1  -3   7      107.40      105.07      4.55 o
   2  -3   7      124.71      126.61      4.56 o
   3  -3   7        3.17        8.34      3.66 o
   4  -3   7       68.55       67.59      4.24 o
   5  -3   7        0.02        5.41      4.27 o
   6  -3   7        9.24        9.15      3.70 o
   7  -3   7        0.79        3.64      4.77 o
   8  -3   7        1.23        2.75      5.34 o
  -7  -2   7        0.21       -0.11      6.06 o
  -6  -2   7        2.30        1.94      5.26 o
  -5  -2   7        2.44        0.93      5.40 o
  -4  -2   7        3.57        6.02      5.58 o
  -3  -2   7       15.90       16.71      5.67 o
  -2  -2   7        0.82        2.76      5.25 o
  -1  -2   7       21.50       20.09      5.10 o
   0  -2   7        6.76        2.92      4.23 o
   1  -2   7        3.35        8.27      4.40 o
   2  -2   7      327.59      346.76      7.16 o
   3  -2   7       34.79       31.40      3.85 o
   4  -2   7      442.16      437.52      8.98 o
   5  -2   7        0.32        1.98      3.49 o
   6  -2   7        6.25        2.94      4.31 o
   7  -2   7        0.20        7.32      5.14 o
   8  -2   7        2.06        4.19      5.03 o
  -8  -1   7        0.17        3.15      6.43 o
  -7  -1   7        0.08        3.25      5.73 o
  -6  -1   7        9.42        7.50      4.33 o
  -5  -1   7        0.43       -3.16      5.06 o
  -4  -1   7       12.37        9.59      5.10 o
  -3  -1   7        3.39        3.99      4.95 o
  -2  -1   7      211.09      216.45      5.82 o
  -1  -1   7       49.82       57.79      4.77 o
   0  -1   7        0.03        4.42      4.64 o
   1  -1   7       62.72       66.57      4.91 o
   2  -1   7       58.27       67.56      4.77 o
   3  -1   7        7.48        8.64      4.05 o
   4  -1   7      286.39      269.85      5.20 o
   5  -1   7       10.38       15.78      4.64 o
   6  -1   7        0.77        3.95      3.86 o
   7  -1   7        1.02        4.36      4.62 o
   8  -1   7        2.49        1.89      5.63 o
  -8   1   7        0.12        0.09     11.35 o
  -7   1   7        0.03       -1.62      6.16 o
  -6   1   7       21.20       26.15      7.22 o
  -5   1   7        0.57        8.59      6.45 o
  -4   1   7        0.08        5.06      6.29 o
  -3   1   7        8.07       15.04      6.65 o
  -2   1   7       73.62       76.30      5.02 o
  -1   1   7        1.46       -0.38      4.47 o
   0   1   7       26.96       29.60      4.68 o
   1   1   7        3.19        3.29      4.15 o
   2   1   7        0.22        7.29      3.58 o
   3   1   7       23.96       23.41      3.70 o
   4   1   7      277.41      275.62      5.28 o
   5   1   7       15.30       12.83      3.78 o
   6   1   7        6.28       10.42      4.53 o
   7   1   7        3.62        7.12      4.88 o
  -8   2   7        0.01       10.26      7.85 o
  -7   2   7        0.29        4.32      7.14 o
  -6   2   7        0.05       -0.37      5.39 o
  -5   2   7        1.69       -1.41      4.56 o
  -4   2   7       45.54       45.39      6.78 o
  -3   2   7       20.92       17.63      7.51 o
  -2   2   7        3.86        4.34      7.95 o
  -1   2   7       21.45       24.15      4.43 o
   0   2   7       45.50       39.95      3.73 o
   1   2   7       35.74       37.71      4.52 o
   2   2   7       79.32       95.55      8.44 o
   3   2   7       29.24       18.92      4.16 o
   4   2   7      299.56      285.35      7.36 o
   5   2   7        8.04        4.28      4.27 o
   6   2   7        0.34        9.25      5.84 o
   7   2   7        4.43        5.60      5.74 o
  -8   3   7        0.09        5.77      6.42 o
  -7   3   7        0.47        8.87      5.87 o
  -6   3   7        2.99        7.61      5.45 o
  -5   3   7        5.44       10.57      6.67 o
  -4   3   7        0.01        5.02      5.43 o
  -3   3   7       20.01       20.30      4.29 o
  -2   3   7        8.21       10.10      4.11 o
  -1   3   7        0.34        8.29      4.43 o
   0   3   7        3.12        8.68      3.82 o
   1   3   7        0.17        7.66      4.14 o
   2   3   7        1.03        2.03      4.36 o
   3   3   7       22.89       27.59      4.62 o
   4   3   7      111.31      108.88      4.61 o
   5   3   7        8.86       10.31      3.71 o
   6   3   7       15.32       20.02      5.53 o
  -8   4   7        0.02       -1.06      5.74 o
  -7   4   7        0.43        4.68      6.04 o
  -6   4   7        4.00        8.52      5.45 o
  -5   4   7        1.52        3.07      5.19 o
  -4   4   7       15.41       11.70      4.19 o
  -3   4   7        0.09        2.92      4.57 o
  -2   4   7       19.59       13.27      4.64 o
  -1   4   7        2.46        3.75      3.64 o
   0   4   7        8.34       16.42      4.16 o
   1   4   7       10.68       12.46      4.19 o
   2   4   7        0.04        3.19      3.45 o
   3   4   7        0.08        4.67      3.87 o
   4   4   7       25.75       32.69      5.64 o
   5   4   7        0.31        6.15      4.24 o
   6   4   7        0.39        0.76      5.95 o
  -7   5   7        0.76        4.70     15.69 o
  -6   5   7        0.29        1.94     12.45 o
  -5   5   7       12.61       11.44     12.66 o
  -4   5   7        0.89       -3.02     10.22 o
  -3   5   7        0.45        3.12      5.31 o
  -1   5   7        3.09        9.59      6.66 o
   0   5   7        0.43        2.00      4.72 o
   2   5   7        0.71       17.13      9.70 o
   3   5   7        4.03       10.11      9.95 o
   4   5   7       21.99       20.80      7.59 o
   5   5   7        1.23        5.58      6.67 o
  -7   6   7        0.05        4.23      5.53 o
  -6   6   7        0.53       -1.17      5.70 o
  -5   6   7        1.15        7.46      5.25 o
  -4   6   7        0.97        3.16      4.43 o
  -3   6   7        3.35        1.84      3.71 o
  -2   6   7        0.53        0.69      4.88 o
  -1   6   7        1.44        1.16      4.03 o
   0   6   7        0.00        8.16      4.28 o
   1   6   7        1.03        4.52      3.78 o
   2   6   7        1.70        4.47      3.96 o
   3   6   7        0.14        2.16      4.46 o
   4   6   7        1.22        3.08      5.31 o
  -6   7   7        0.02        4.01     12.16 o
  -5   7   7        2.12       12.70     11.23 o
  -4   7   7        2.88       -0.56     11.17 o
  -3   7   7        1.63        1.28     10.22 o
  -1   7   7        1.05        3.31      7.43 o
   0   7   7        0.10        3.87      7.65 o
  -3   8   7        4.54        0.27      4.67 o
  -2   8   7        1.15        2.80      5.12 o
  -1   8   7        0.19       -1.35      5.17 o
   0   8   7        0.00        0.79      6.80 o
   0  -8   8        0.70        8.09      6.59 o
   1  -8   8        1.28        0.74      8.58 o
   2  -8   8        5.61       -1.46      5.51 o
   3  -8   8        1.80        1.16      6.01 o
  -1  -7   8        2.31        0.90      7.66 o
   1  -7   8        0.44       -1.44      6.43 o
   2  -7   8        6.62        4.76      8.28 o
   3  -7   8        2.81        4.16      6.13 o
   4  -7   8        0.69       -1.35     10.83 o
   5  -7   8        3.90        5.41      8.21 o
  -4  -6   8        1.67       -0.83      8.12 o
  -3  -6   8        0.19        1.55      6.33 o
  -2  -6   8        0.00       -1.05      5.27 o
  -1  -6   8        0.60        7.00      6.87 o
   0  -6   8        0.09        5.16     10.66 o
   1  -6   8        1.02        5.88      4.95 o
   2  -6   8       21.91       20.93      5.19 o
   3  -6   8       11.94       11.88      4.76 o
   4  -6   8       14.67       14.99      4.08 o
   5  -6   8       17.88       19.28      4.42 o
   6  -6   8        2.10        4.35      5.11 o
  -4  -5   8        0.57        8.85     10.31 o
  -2  -5   8        1.73        3.00      6.42 o
  -1  -5   8        0.03       -5.47      6.37 o
   2  -5   8       11.75       12.40      9.84 o
  -6  -4   8        0.32        3.64      8.14 o
  -5  -4   8        1.16       -7.43     10.65 o
  -4  -4   8        0.07       -0.37      5.14 o
  -3  -4   8        0.40        9.22      6.57 o
  -2  -4   8        5.06        4.96      6.75 o
  -1  -4   8       20.34       26.78      6.67 o
   0  -4   8        8.89       13.05      4.85 o
   1  -4   8        0.60        2.08      4.56 o
   2  -4   8       59.35       57.34      4.87 o
   3  -4   8       40.70       38.94      4.17 o
   4  -4   8       96.63       95.13      5.60 o
   5  -4   8      105.68      111.53      4.70 o
   6  -4   8        1.26        2.97      3.88 o
   7  -4   8        0.95        3.47      5.02 o
  -7  -3   8        0.08       -1.18      6.60 o
  -6  -3   8        1.03        1.84      5.88 o
  -5  -3   8        4.19        3.22      5.44 o
  -4  -3   8        1.72       -1.88      6.43 o
  -3  -3   8        4.08        4.08      6.71 o
  -2  -3   8        5.40        4.32      6.72 o
  -1  -3   8        1.62        2.59      4.86 o
   0  -3   8        0.29        3.84      5.13 o
   1  -3   8        6.43        4.27      4.69 o
   2  -3   8        0.07        0.62      3.84 o
   3  -3   8        2.16        2.76      3.90 o
   4  -3   8        8.33        6.93      4.55 o
   5  -3   8      136.69      141.99      4.41 o
   6  -3   8        0.61        2.80      4.88 o
   7  -3   8        5.97       11.97      4.38 o
  -7  -2   8        0.06        4.88      6.20 o
  -6  -2   8        0.02        1.33      5.88 o
  -5  -2   8        1.82        2.82      4.89 o
  -4  -2   8        0.91        2.73      6.11 o
  -3  -2   8       10.71       14.28      5.29 o
  -2  -2   8        4.64        5.68      5.72 o
  -1  -2   8       19.67       18.08      4.17 o
   0  -2   8        4.22        5.78      5.28 o
   1  -2   8       20.54       19.51      4.14 o
   2  -2   8      128.03      135.83      5.10 o
   3  -2   8       30.93       27.54      3.89 o
   4  -2   8      157.01      153.52      8.12 o
   5  -2   8      136.21      133.68      5.68 o
   6  -2   8        8.71       10.76      4.44 o
   7  -2   8        3.58        3.10      4.31 o
  -8  -1   8        0.10        2.05      7.78 o
  -7  -1   8        0.48        5.42      5.47 o
  -6  -1   8        0.48        1.77      5.72 o
  -5  -1   8        0.16       -0.39      5.54 o
  -4  -1   8        0.47        1.74      5.12 o
  -3  -1   8        0.58        1.07      5.46 o
  -2  -1   8        9.12       11.46      4.98 o
  -1  -1   8        6.10        4.93      4.44 o
   0  -1   8        3.62        7.41      4.09 o
   1  -1   8       20.35       17.10      4.28 o
   2  -1   8       10.22       13.08      4.50 o
   3  -1   8        0.26        4.11      4.22 o
   4  -1   8        4.10        4.13      3.38 o
   5  -1   8      168.08      158.77      4.56 o
   6  -1   8        0.42        4.31      4.25 o
   7  -1   8       25.29       33.01      4.48 o
  -8   1   8        0.40        8.04     11.30 o
  -7   1   8        2.52        1.14      7.21 o
  -6   1   8        0.39        1.84      8.89 o
  -5   1   8       24.21       25.60      6.81 o
  -4   1   8       10.67        9.77      5.01 o
  -3   1   8        3.41        3.49      5.33 o
  -2   1   8       40.60       39.19      5.44 o
  -1   1   8       31.23       26.44      4.57 o
   0   1   8       28.07       25.29      4.12 o
   1   1   8        1.13        5.41      4.54 o
   2   1   8        3.46        0.66      4.03 o
   3   1   8        0.01        0.90      3.98 o
   4   1   8        6.61       12.65      3.70 o
   5   1   8       86.20       84.89      4.32 o
   6   1   8        1.70        6.78      4.19 o
   7   1   8       23.29       23.89      5.21 o
  -8   2   8        3.48       10.19      8.10 o
  -7   2   8        0.34        1.80      5.17 o
  -6   2   8        1.02        2.15      6.82 o
  -5   2   8        3.43       -0.13      6.51 o
  -4   2   8       12.67       14.00      7.05 o
  -3   2   8       29.59       36.62      8.10 o
  -2   2   8        0.03        0.38      4.76 o
  -1   2   8       25.01       23.49      5.21 o
   0   2   8        1.15        5.97      4.50 o
   1   2   8        7.99       17.41      6.52 o
   2   2   8       15.93       12.36      4.21 o
   3   2   8       26.79       17.33      5.41 o
   4   2   8        0.23        2.82      3.79 o
   5   2   8        0.52        6.57      6.67 o
   6   2   8        1.69        6.87      7.35 o
   7   2   8        4.08        2.21      5.33 o
  -8   3   8        2.02        3.64      6.49 o
  -7   3   8        2.32        5.03      5.98 o
  -6   3   8        0.65       -0.90      4.86 o
  -5   3   8       26.57       27.71      5.01 o
  -4   3   8        9.51       13.01      5.40 o
  -3   3   8       34.82       33.65      4.68 o
  -2   3   8        0.00        3.08      4.88 o
  -1   3   8        3.91       10.28      3.81 o
   0   3   8       18.01       18.77      4.89 o
   1   3   8        0.66        2.07      3.59 o
   2   3   8        7.06        4.36      3.74 o
   3   3   8        1.23        3.32      3.85 o
   4   3   8        7.65       11.54      4.82 o
   5   3   8       11.45       10.12      4.14 o
   6   3   8        0.00        2.44      4.51 o
  -7   4   8        0.71        4.28      6.12 o
  -6   4   8        1.40       -8.63      6.04 o
  -5   4   8        0.02       -1.16      5.86 o
  -4   4   8        7.37        8.29      4.52 o
  -3   4   8        0.26        0.09      4.66 o
  -2   4   8       48.31       47.59      4.33 o
  -1   4   8        0.00        1.20      4.02 o
   0   4   8        0.16        2.74      3.68 o
   1   4   8        0.08        3.37      4.19 o
   2   4   8        5.71        5.16      3.71 o
   3   4   8        1.47        4.00      3.64 o
   4   4   8        1.35        3.54      4.19 o
   5   4   8        0.22        3.05      4.41 o
  -7   5   8        0.00        4.95      7.77 o
  -6   5   8       12.32        9.96      6.75 o
  -5   5   8        0.90        3.29     12.52 o
  -4   5   8        0.31        2.75     10.27 o
  -3   5   8       22.37       21.62      9.93 o
   0   5   8        1.13        0.07      5.12 o
   1   5   8        0.22        5.24      6.80 o
   2   5   8        4.50       -1.40      5.14 o
   3   5   8        0.28       14.79     10.34 o
  -6   6   8        2.46       12.25      6.49 o
  -5   6   8        1.24       -0.22      5.27 o
  -4   6   8        0.05        0.91      5.84 o
  -3   6   8        0.60        3.64      5.09 o
  -2   6   8       33.91       37.30      4.11 o
  -1   6   8        0.85        7.27      4.98 o
   0   6   8        0.30        1.05      4.55 o
   1   6   8        0.31        4.84      4.14 o
   2   6   8        2.30        4.48      4.77 o
   3   6   8        0.34        2.19      4.60 o
  -5   7   8        0.38       -0.99     12.07 o
   2   7   8        0.29        2.41      8.42 o
   1  -8   9        0.12        1.43      5.82 o
   2  -8   9        0.97       -1.96      6.45 o
  -1  -7   9        0.19        9.64      8.04 o
   0  -7   9        0.20        9.35      7.65 o
   2  -7   9        0.05        4.17      9.64 o
   3  -7   9        0.09        2.91     13.82 o
   4  -7   9        0.24        3.24     11.33 o
   5  -7   9        9.30       14.19     12.56 o
  -4  -6   9        0.01       -2.95      8.49 o
  -3  -6   9        0.37        4.94      8.28 o
  -2  -6   9        0.03       -4.00      7.76 o
  -1  -6   9        0.48       -0.70      7.06 o
   0  -6   9        3.02       18.92      7.00 o
   1  -6   9        0.34        2.26      5.83 o
   2  -6   9        2.81        5.94      4.80 o
   3  -6   9       17.17       14.78      4.58 o
   4  -6   9        9.43        6.64      5.21 o
   5  -6   9       25.82       25.76      4.93 o
   6  -6   9       11.13       19.55      6.28 o
  -5  -5   9        0.78        3.84      6.70 o
  -4  -5   9        0.20        1.66      7.61 o
  -3  -5   9        0.70        2.01      6.82 o
  -2  -5   9        0.46        4.37     10.22 o
  -1  -5   9        0.01       20.08      6.91 o
   0  -5   9        0.06        1.75      6.66 o
   1  -5   9        1.84        2.27      9.61 o
   5  -5   9       31.02       26.82      7.57 o
   6  -5   9       12.46       17.59      7.72 o
  -6  -4   9        0.00        2.75      8.26 o
  -5  -4   9        0.17        7.66     10.87 o
  -4  -4   9        0.25       10.87      7.21 o
  -3  -4   9        0.05       -3.13      6.74 o
  -2  -4   9        1.30       -1.68      6.69 o
  -1  -4   9        0.91       11.39      6.72 o
   0  -4   9        0.08        3.16      5.57 o
   1  -4   9        1.89        7.56      4.64 o
   2  -4   9       11.83       13.25      4.16 o
   3  -4   9       20.89       24.70      4.12 o
   4  -4   9        2.42        3.35      4.29 o
   5  -4   9       18.88       17.90      4.39 o
   6  -4   9        8.50        9.44      4.28 o
   7  -4   9        0.42        3.21      5.02 o
  -6  -3   9        1.18        5.14      6.37 o
  -5  -3   9        0.54       -0.02      6.03 o
  -4  -3   9       26.67       34.10      7.31 o
  -3  -3   9        1.01        2.35      6.60 o
  -2  -3   9        1.79       -4.48      7.95 o
  -1  -3   9        6.37       10.35      3.98 o
   0  -3   9        0.16       -0.66      4.35 o
   1  -3   9        0.60       -0.36      4.27 o
   2  -3   9        2.16        0.07      5.65 o
   3  -3   9        6.98        6.73      3.77 o
   4  -3   9        0.71        3.21      4.01 o
   5  -3   9       58.91       57.95      6.17 o
   6  -3   9       17.19       19.18      4.28 o
   7  -3   9        5.06        9.19      4.31 o
  -7  -2   9        0.06        0.07      6.94 o
  -6  -2   9        0.04        4.94      6.03 o
  -5  -2   9        0.33        1.10      5.68 o
  -4  -2   9        8.15       12.22      5.86 o
  -3  -2   9        0.01        4.35      4.55 o
  -2  -2   9        5.52       10.38      5.20 o
  -1  -2   9        5.64        6.66      4.27 o
   0  -2   9       14.88       11.99      4.29 o
   1  -2   9        3.75        5.82      3.59 o
   2  -2   9        9.96        9.75      4.67 o
   3  -2   9        4.89        3.88      4.09 o
   4  -2   9        6.81        0.38      4.12 o
   5  -2   9        0.02        6.97      4.79 o
   6  -2   9        0.13       -0.67      4.12 o
   7  -2   9        0.05        6.16      4.92 o
  -7  -1   9        0.07       -0.50      7.96 o
  -6  -1   9        4.53        9.82     10.15 o
  -5  -1   9        2.18       -0.80      7.08 o
  -4  -1   9      132.15      126.63      6.38 o
  -3  -1   9        2.80        7.65      5.22 o
  -2  -1   9        3.16        7.12      4.93 o
  -1  -1   9        6.31        7.06      4.68 o
   0  -1   9        0.13       -0.62      4.57 o
   1  -1   9       12.35       13.23      3.94 o
   2  -1   9        0.01        0.98      3.53 o
   3  -1   9       12.61       12.94      3.71 o
   4  -1   9        0.58        4.39      4.12 o
   5  -1   9       63.99       61.08      3.95 o
   6  -1   9        4.30        4.97      4.56 o
   7  -1   9        4.12        1.65      4.48 o
  -8   1   9       13.49       16.26      6.93 o
  -7   1   9        0.20        3.22      7.54 o
  -6   1   9        0.01        3.77      4.76 o
  -5   1   9       41.57       30.58     12.95 o
  -4   1   9      102.60       96.15      6.84 o
  -3   1   9       12.31       11.83      5.17 o
  -2   1   9       40.32       43.18      4.72 o
  -1   1   9        3.81        3.64      4.25 o
   0   1   9        1.29        2.28      3.68 o
   1   1   9        0.17        0.01      3.79 o
   2   1   9        2.42        4.79      3.72 o
   3   1   9       13.95       14.33      4.04 o
   4   1   9        2.33        4.70      4.16 o
   5   1   9       23.44       26.24      4.38 o
   6   1   9        1.82        1.81      4.72 o
   7   1   9        0.08        0.30      6.77 o
  -8   2   9       14.78       21.90      7.06 o
  -7   2   9        1.36        4.37      6.08 o
  -6   2   9        0.00        1.99      9.67 o
  -5   2   9       42.07       39.61      5.89 o
  -4   2   9        7.45        4.67      5.40 o
  -3   2   9        3.68        0.78      8.11 o
  -2   2   9       52.22       50.92      4.04 o
  -1   2   9      133.48      127.61      5.97 o
   0   2   9        0.77       -4.35      4.01 o
   1   2   9        0.00       -0.50      5.38 o
   2   2   9        1.22       13.54      4.56 o
   3   2   9       11.50        7.62      5.32 o
   4   2   9        5.41       21.80      9.48 o
   5   2   9        0.33        7.60      5.85 o
   6   2   9        0.38        3.54      8.06 o
  -7   3   9        0.14       -0.12      6.21 o
  -6   3   9        8.68       11.25      5.46 o
  -5   3   9       94.46       93.23     11.60 o
  -4   3   9       12.98       13.75      7.65 o
  -3   3   9        5.39        2.32      4.56 o
  -2   3   9        8.38        7.98      4.24 o
  -1   3   9        2.72        1.73      3.76 o
   0   3   9        6.02        1.49      4.63 o
   1   3   9        0.66        3.09      3.69 o
   2   3   9        0.59        4.68      4.12 o
   3   3   9        0.78       -1.67      5.09 o
   4   3   9        0.27        4.98      4.42 o
   5   3   9        2.97        5.87      4.31 o
   6   3   9        2.92        6.35      5.29 o
  -7   4   9        0.22        5.82      6.57 o
  -6   4   9        1.67        7.17      6.01 o
  -5   4   9       28.64       36.25      7.02 o
  -4   4   9        0.29       -3.83      4.68 o
  -3   4   9       70.65       65.70      4.90 o
  -2   4   9        0.26        3.25      4.73 o
  -1   4   9       46.96       50.91      3.86 o
   0   4   9        5.40        6.52      3.54 o
   1   4   9        2.63        5.12      3.79 o
   2   4   9        0.45        0.19      3.93 o
   3   4   9        2.25        6.49      4.10 o
   4   4   9        2.23        2.83      4.25 o
   5   4   9        0.33       -0.75      5.05 o
  -5   5   9       40.91       44.48      6.92 o
  -4   5   9        0.10        1.57     10.27 o
  -3   5   9        0.04        6.89     10.07 o
  -1   5   9        0.08        0.59      4.73 o
   0   5   9        1.18        4.93      4.93 o
   1   5   9        1.56        4.07      8.66 o
  -6   6   9        1.55        3.16      5.13 o
  -5   6   9        9.63       16.23      5.76 o
  -4   6   9        6.14        9.75      5.41 o
  -3   6   9      104.33      103.36      4.90 o
  -2   6   9       22.99       32.20      5.11 o
  -1   6   9        2.12        9.80      5.24 o
   0   6   9        1.87        3.38      5.25 o
   1   6   9        0.11       -0.65      4.38 o
   2   6   9        0.41        3.12      4.52 o
   3   6   9        0.32        3.02      5.11 o
  -4   7   9        0.71        3.46      6.68 o
  -3   7   9        0.09       -3.31     11.55 o
  -1  -7  10        0.17       -2.41      7.90 o
   1  -7  10        0.00        8.85      7.83 o
   2  -7  10        0.87       -1.24      9.71 o
   3  -7  10        1.91       -0.82      8.85 o
   4  -7  10        0.23        6.92      8.41 o
  -3  -6  10        0.75       -0.67      7.17 o
  -2  -6  10        0.00        1.25      6.33 o
  -1  -6  10        0.77        4.66      6.00 o
   0  -6  10        0.16       12.13      7.08 o
   1  -6  10        1.47       -2.51      6.25 o
   2  -6  10        0.14        1.92      5.54 o
   3  -6  10        1.09        1.68      4.67 o
   4  -6  10        0.36        0.88      5.45 o
   5  -6  10        0.00        3.05      4.55 o
   0  -5  10        0.19        0.70      6.71 o
   1  -5  10        0.63        3.35      9.77 o
   2  -5  10        0.12       -1.62      6.91 o
  -5  -4  10        0.09       -0.67     11.28 o
  -4  -4  10        3.99       12.08      7.55 o
  -3  -4  10        5.67        4.68      7.15 o
  -2  -4  10        2.28        4.07      5.34 o
  -1  -4  10       18.04       18.77      6.74 o
   0  -4  10        0.26        2.29      5.15 o
   1  -4  10        2.46        3.46      3.84 o
   2  -4  10        0.09        1.00      4.83 o
   3  -4  10        0.16        1.35      4.70 o
   4  -4  10        0.13        0.36      3.96 o
   5  -4  10        1.21        5.44      4.65 o
   6  -4  10        1.77        2.81      3.84 o
  -6  -3  10        0.03       -1.79      7.55 o
  -5  -3  10        1.94        3.72      7.40 o
  -4  -3  10        0.23        2.34      8.69 o
  -3  -3  10       37.37       45.32      7.34 o
  -2  -3  10        3.89        9.51      6.70 o
  -1  -3  10        1.40       -0.53      5.35 o
   0  -3  10        0.98        0.87      4.25 o
   1  -3  10        0.49        2.06      4.77 o
   2  -3  10        0.48        0.88      4.67 o
   3  -3  10        4.57        6.53      4.25 o
   4  -3  10        4.56       10.77      4.37 o
   5  -3  10        6.44        9.70      3.73 o
   6  -3  10        9.40       10.41      4.31 o
   7  -3  10        0.01        0.98      9.25 o
  -7  -2  10        6.05        6.22      8.58 o
  -6  -2  10        0.01        3.46      6.76 o
  -5  -2  10        0.23        2.73      5.99 o
  -4  -2  10       30.40       26.47      5.30 o
  -3  -2  10       18.62       20.24      5.28 o
  -2  -2  10       19.92       15.59      5.04 o
  -1  -2  10      177.99      178.94      5.58 o
   0  -2  10       22.05       31.13      4.78 o
   1  -2  10        0.71       -2.47      4.65 o
   2  -2  10        0.40        5.99      4.68 o
   3  -2  10        0.91       -1.19      4.66 o
   4  -2  10        2.03        4.49      4.12 o
   5  -2  10        0.35        0.21      3.71 o
   6  -2  10        0.73        6.99      4.21 o
   7  -2  10        1.21        2.50      5.24 o
  -7  -1  10       18.28       22.58      8.31 o
  -6  -1  10        0.20        3.83      7.37 o
  -5  -1  10       34.09       29.83      7.12 o
  -4  -1  10       34.56       32.55      6.02 o
  -3  -1  10       18.97       19.68      5.27 o
  -2  -1  10        2.01        3.90      4.66 o
  -1  -1  10       14.37       12.37      4.87 o
   0  -1  10        0.33        4.74      4.18 o
   1  -1  10        1.51        2.49      3.63 o
   2  -1  10        7.78       11.23      3.56 o
   3  -1  10        1.96        2.27      3.79 o
   4  -1  10        1.63        8.45      4.24 o
   5  -1  10        3.68       -0.73      4.14 o
   6  -1  10        0.24       -1.51      4.09 o
   7  -1  10        1.56        8.35      4.31 o
  -7   1  10       17.77       15.27      6.56 o
  -6   1  10        0.00        0.05      5.80 o
  -5   1  10       68.95       53.64      5.73 o
  -4   1  10       76.76       57.81      5.53 o
  -3   1  10        0.01        9.31      7.55 o
  -2   1  10       16.23       16.32      4.80 o
  -1   1  10        4.29        4.21      4.27 o
   0   1  10        1.28        5.56      4.26 o
   1   1  10        0.62       -2.09      3.78 o
   2   1  10        0.91       10.32      4.06 o
   3   1  10        2.27        7.08      4.11 o
   4   1  10        0.10       -3.59      4.65 o
   5   1  10        1.89        6.41      4.05 o
   6   1  10        0.02       11.36      5.61 o
  -7   2  10        0.11       13.44     14.93 o
  -6   2  10        1.76        7.65      7.54 o
  -5   2  10        4.86        8.73      6.81 o
  -4   2  10       71.95       66.19      8.37 o
  -3   2  10       26.51       30.23      5.94 o
  -2   2  10      669.57      635.82     19.30 o
  -1   2  10       20.29       26.71      6.62 o
   0   2  10        0.13        0.59      4.60 o
   1   2  10       18.71       20.37      6.81 o
   2   2  10        1.35        0.23      4.58 o
   3   2  10        0.86        5.01     10.92 o
   4   2  10        0.37        0.65      4.94 o
   5   2  10        0.08        7.41      5.96 o
   6   2  10        0.57        3.09      4.28 o
  -7   3  10       10.86       17.90      6.34 o
  -6   3  10        4.44        4.42      7.33 o
  -5   3  10       25.88       21.71      7.06 o
  -4   3  10       29.05       28.71      5.84 o
  -3   3  10        8.71        9.82      4.66 o
  -2   3  10       42.94       42.92      4.86 o
  -1   3  10        0.11       -2.28      3.87 o
   0   3  10        2.82        0.80      4.09 o
   1   3  10        0.05        1.50      3.47 o
   2   3  10        2.46       11.36      7.93 o
   3   3  10        3.35        8.43      4.49 o
   4   3  10        0.23       -0.44      4.61 o
   5   3  10        2.55        1.52      4.19 o
  -7   4  10        0.05       -0.38      5.78 o
  -6   4  10        1.27       10.44      5.99 o
  -5   4  10        0.66      -10.57      7.32 o
  -4   4  10       23.93       33.15      5.01 o
  -3   4  10       55.66       53.60      5.18 o
  -2   4  10      537.98      549.26      9.16 o
  -1   4  10       11.98       15.21      3.79 o
   0   4  10        0.42        3.36      4.16 o
   1   4  10        1.52        5.04      3.89 o
   2   4  10        0.52        4.45      7.21 o
   3   4  10        3.22        6.42      4.52 o
   4   4  10        4.12        9.37      4.93 o
  -6   5  10        6.89       19.90      7.88 o
  -5   5  10        3.13        0.31      7.60 o
  -4   5  10        5.12        6.03     12.83 o
  -3   5  10       13.67       14.75     10.49 o
  -2   5  10       18.26       19.43      7.16 o
  -1   5  10        2.44       -2.16      6.94 o
   3   5  10        0.35        0.05      7.70 o
  -5   6  10        0.03       -0.03      4.72 o
  -4   6  10        0.21        3.63      5.42 o
  -3   6  10        8.85       13.29      4.77 o
  -2   6  10      118.91      112.26      4.96 o
  -1   6  10        7.96        8.31      4.82 o
   0   6  10        0.23        0.65      4.82 o
   1   6  10        0.00        7.06      4.88 o
   2   6  10        0.05        1.30      4.70 o
  -3   7  10        4.23        6.19      8.56 o
  -1  -7  11        0.04        7.20      8.46 o
   2  -7  11        0.26       -0.09      6.42 o
   3  -7  11        0.23        1.39      9.26 o
  -3  -6  11        0.48       -1.38      6.99 o
  -2  -6  11        0.08        2.85      8.04 o
  -1  -6  11        0.01        0.22      8.84 o
   0  -6  11       21.99       22.00      7.36 o
   1  -6  11        0.52        0.12      5.43 o
   2  -6  11        0.00        0.15      4.70 o
   3  -6  11        0.16       -1.82      4.47 o
   4  -6  11        0.00       -5.36      5.07 o
   5  -6  11        0.03        4.10      6.79 o
  -4  -5  11        7.32       10.45      6.82 o
   0  -5  11        1.07        4.21      7.77 o
  -5  -4  11        0.40       -1.80     11.75 o
  -4  -4  11        3.70        2.56      7.90 o
  -3  -4  11        2.79        5.72      7.16 o
  -2  -4  11        5.64        8.93      6.95 o
  -1  -4  11        7.86       23.07      6.98 o
   0  -4  11       92.93       97.76      5.23 o
   1  -4  11        2.11        3.75      4.29 o
   2  -4  11        0.31        5.65      4.05 o
   3  -4  11        0.03        1.15      4.44 o
   4  -4  11        0.61        5.40      4.55 o
   5  -4  11        0.29       -2.61      5.21 o
   6  -4  11        0.12        0.90      4.51 o
  -6  -3  11        4.36        5.08      8.27 o
  -5  -3  11        1.07        1.62      8.58 o
  -4  -3  11       45.96       48.98      7.61 o
  -3  -3  11       10.45       14.23      7.18 o
  -2  -3  11        0.04        5.08      5.92 o
  -1  -3  11       11.69       15.05      5.20 o
   0  -3  11        6.27        6.80      4.72 o
   1  -3  11        3.91        2.97      4.15 o
   2  -3  11        0.63       -2.53      3.71 o
   3  -3  11        0.00        1.56      4.88 o
   4  -3  11        0.04        4.06      4.47 o
   5  -3  11        0.46        4.74      3.89 o
   6  -3  11        0.15        2.99      4.57 o
  -6  -2  11        0.03        1.48      9.98 o
  -5  -2  11        3.65        4.44      7.94 o
  -4  -2  11        4.85        7.17      5.72 o
  -3  -2  11       12.23       13.68      4.87 o
  -2  -2  11      106.11      108.12      5.34 o
  -1  -2  11      177.91      186.41      5.48 o
   0  -2  11       75.82       71.84      5.76 o
   1  -2  11        0.18        1.46      4.82 o
   2  -2  11        7.32        9.65      4.65 o
   3  -2  11        0.14        0.24      4.06 o
   4  -2  11        0.08        4.55      3.90 o
   5  -2  11        0.43        6.36      4.92 o
   6  -2  11        0.11       -0.73      4.29 o
  -7  -1  11        1.36        5.43      9.41 o
  -6  -1  11        6.93        6.90      7.90 o
  -5  -1  11        0.23        1.26      7.14 o
  -4  -1  11       61.82       50.10      7.45 o
  -3  -1  11       27.03       26.02      5.91 o
  -2  -1  11        4.52        2.06      4.97 o
  -1  -1  11       86.87       82.43      5.06 o
   0  -1  11       13.23       13.88      4.63 o
   1  -1  11       17.06       19.69      4.72 o
   2  -1  11        5.98        9.17      3.89 o
   3  -1  11        2.81        4.84      4.21 o
   4  -1  11        2.20        2.74      3.76 o
   5  -1  11        1.92        1.26      4.54 o
   6  -1  11        0.70       13.27      6.26 o
  -7   1  11        0.70        6.85      8.17 o
  -6   1  11        8.77       13.69      7.58 o
  -5   1  11        9.43        9.05      7.17 o
  -4   1  11       17.07       22.83      6.87 o
  -3   1  11       20.38       23.23      6.63 o
  -2   1  11       16.05       18.23      4.88 o
  -1   1  11      141.04      135.05      5.19 o
   0   1  11        4.15        2.60      3.85 o
   1   1  11       51.80       50.47      4.24 o
   2   1  11        1.53       -1.55      4.24 o
   3   1  11        1.74       -1.33      4.28 o
   4   1  11        0.08        0.14      4.38 o
   5   1  11        5.90       -0.24      4.17 o
   6   1  11        0.88        5.65      4.54 o
  -7   2  11        0.12       -1.39      6.02 o
  -6   2  11        0.24        8.21      6.15 o
  -5   2  11        0.04        4.27      4.87 o
  -4   2  11        8.40        9.18      5.39 o
  -3   2  11        0.02        4.35      4.81 o
  -2   2  11      319.16      309.71      5.84 o
  -1   2  11      477.10      452.15     15.67 o
   0   2  11       10.24        7.59      4.72 o
   1   2  11        0.91        3.77      6.75 o
   2   2  11        0.10       -0.42      4.03 o
   3   2  11        0.92       -1.39      4.40 o
   4   2  11        0.55        4.47      5.02 o
   5   2  11       12.66       16.99      5.30 o
  -7   3  11        0.07       -0.06      6.62 o
  -6   3  11        3.05        8.93      5.16 o
  -5   3  11        5.96       12.07      5.88 o
  -4   3  11        0.63        1.81      5.61 o
  -3   3  11        8.17        7.25      4.80 o
  -2   3  11        9.12       11.08      4.09 o
  -1   3  11       89.33       89.88      5.15 o
   0   3  11        3.61        3.02      4.31 o
   1   3  11       95.70      100.93      4.60 o
   2   3  11        6.06        8.75      4.30 o
   3   3  11        0.10       -0.73      4.16 o
   4   3  11        0.02        3.34      4.35 o
   5   3  11        1.69        0.08      5.24 o
  -6   4  11        0.88        5.02      6.43 o
  -5   4  11        0.45       12.31      6.22 o
  -4   4  11        1.74       -2.48      5.35 o
  -3   4  11       22.80       25.56      4.59 o
  -2   4  11       42.76       44.64      5.00 o
  -1   4  11       75.41       76.46      5.08 o
   0   4  11        7.60        2.80      3.83 o
   1   4  11        0.49        1.18      4.42 o
   2   4  11        0.21        4.76      4.08 o
   3   4  11        1.17        1.97      4.50 o
   4   4  11        1.44       -4.98      4.74 o
  -6   5  11        0.00       -1.69      8.37 o
  -5   5  11        0.50      -12.40      8.02 o
  -4   5  11        0.73        8.69     13.65 o
  -3   5  11        0.47        2.30      5.75 o
  -2   5  11        0.02        4.25      7.20 o
  -1   5  11       28.59       25.64      5.17 o
   0   5  11        5.14        6.12     10.16 o
   1   5  11       41.08       33.24      5.19 o
   3   5  11        0.51        6.62      7.86 o
  -4   6  11        0.21        2.34      5.86 o
  -3   6  11       13.35       15.37      5.01 o
  -2   6  11        1.98        4.19      5.50 o
  -1   6  11        4.48        3.24      4.99 o
   0   6  11        2.89        0.38      4.52 o
   1   6  11        0.00       -5.81      4.74 o
  -2  -6  12        1.23        1.00      8.18 o
  -1  -6  12       22.93       29.03      7.88 o
   0  -6  12        0.83        3.45      6.39 o
   1  -6  12        7.94       14.08      6.98 o
   2  -6  12        0.04        1.18      5.11 o
   3  -6  12        0.01        1.33      4.65 o
   4  -6  12        0.00       -0.32      5.41 o
  -1  -5  12        2.12        5.63      7.25 o
  -4  -4  12        0.23        0.86      7.91 o
  -3  -4  12        8.33        6.85      7.76 o
  -2  -4  12        6.74       10.63      7.25 o
  -1  -4  12      177.25      183.38      8.10 o
   0  -4  12       44.83       38.25      5.01 o
   1  -4  12        0.90        1.47      4.45 o
   2  -4  12        0.07        5.34      4.34 o
   3  -4  12        0.23       -1.00      4.57 o
   4  -4  12        0.17        3.23      4.78 o
   5  -4  12        1.09        3.99      4.90 o
  -5  -3  12        2.88        0.02      7.99 o
  -4  -3  12        0.01        6.44      9.29 o
  -3  -3  12        7.08       15.34      7.35 o
  -2  -3  12       19.89       22.52      5.72 o
  -1  -3  12       11.25       14.86      5.30 o
   0  -3  12        7.46        5.92      4.87 o
   1  -3  12        0.03        0.39      4.39 o
   2  -3  12       12.63       16.51      4.85 o
   3  -3  12        4.36        3.57      5.89 o
   4  -3  12        2.26        5.98      4.67 o
   5  -3  12        0.33        5.00      4.77 o
   6  -3  12        1.75        1.44      4.61 o
  -6  -2  12        0.45        4.71      8.86 o
  -5  -2  12        0.45        2.47      7.94 o
  -4  -2  12        0.05        0.55      6.17 o
  -3  -2  12       16.36       19.32      5.18 o
  -2  -2  12        6.08        7.83      5.05 o
  -1  -2  12      448.31      447.55      6.61 o
   0  -2  12      156.86      152.19      5.16 o
   1  -2  12        4.42        6.39      4.65 o
   2  -2  12        1.48        2.82      4.73 o
   3  -2  12        0.17        4.04      4.46 o
   4  -2  12        0.45        0.54      3.87 o
   5  -2  12        2.56        2.29      5.11 o
   6  -2  12       10.80        3.91      4.33 o
  -6  -1  12        0.90        0.95      9.01 o
  -5  -1  12        3.79        3.73      7.61 o
  -4  -1  12        1.77        3.25      7.02 o
  -3  -1  12        0.11        3.19      5.30 o
  -2  -1  12       32.79       33.92      5.13 o
  -1  -1  12       33.97       36.31      4.42 o
   0  -1  12       23.10       22.70      4.20 o
   1  -1  12       18.83       21.56      4.27 o
   2  -1  12       68.72       61.30      4.27 o
   3  -1  12        0.00        3.70      3.90 o
   4  -1  12        0.89        2.07      4.13 o
   5  -1  12        1.85        6.89      4.35 o
   6  -1  12        1.47        8.11      5.66 o
  -7   1  12        0.04        9.21     12.04 o
  -6   1  12        0.24       -2.87      7.50 o
  -5   1  12        0.07        7.23      7.22 o
  -4   1  12        0.19       -0.89      7.02 o
  -3   1  12       10.87       12.16      7.03 o
  -2   1  12       12.48        8.82      5.26 o
  -1   1  12       66.96       69.56      5.19 o
   0   1  12       28.10       28.57      4.71 o
   1   1  12       63.40       65.79      4.89 o
   2   1  12      108.23       92.72      4.26 o
   3   1  12        2.44        7.97      3.64 o
   4   1  12        2.59        2.92      4.21 o
   5   1  12        0.28        3.33      4.49 o
  -6   2  12        0.00        4.77      6.54 o
  -5   2  12        1.53        5.35      6.00 o
  -4   2  12        4.00        5.48      5.41 o
  -3   2  12        0.12        3.32      5.22 o
  -2   2  12       47.17       44.66      4.43 o
  -1   2  12       24.24       20.08      4.86 o
   0   2  12       12.19       14.76      5.54 o
   1   2  12       10.19       11.43      6.98 o
   2   2  12        4.62        7.63      4.73 o
   3   2  12        3.07        0.24      6.11 o
   4   2  12        9.04        7.10      4.66 o
   5   2  12        1.25       11.01      5.13 o
  -6   3  12        1.99        3.98      5.55 o
  -5   3  12        0.58        7.15     10.49 o
  -4   3  12        0.02        5.44      6.04 o
  -3   3  12       16.63       17.24      4.78 o
  -2   3  12        0.03       -1.89      4.50 o
  -1   3  12       48.43       44.93      4.60 o
   0   3  12        3.45        2.80      4.33 o
   1   3  12       20.78       22.18      4.04 o
   2   3  12       30.15       22.70      5.10 o
   3   3  12        0.03        4.87      3.74 o
   4   3  12        4.29        8.11      4.57 o
  -6   4  12        0.04        7.03      8.70 o
  -5   4  12        0.04       -4.28      6.47 o
  -4   4  12        4.14        6.95      7.57 o
  -3   4  12        0.24        6.35      5.39 o
  -2   4  12        6.78        8.74      5.37 o
  -1   4  12        1.04        3.91      4.51 o
   0   4  12        0.32        8.48      4.92 o
   1   4  12        3.02        4.38      4.54 o
   2   4  12        3.08        0.07      4.21 o
   3   4  12        0.04        4.43      4.21 o
  -5   5  12        0.19        0.00      8.01 o
  -4   5  12        0.03       -3.06      6.05 o
  -3   5  12        5.44        8.20      7.66 o
  -2   5  12        0.06        4.91      7.66 o
  -1   5  12        7.95       12.14      7.61 o
   1   5  12        0.45       -9.73      7.83 o
  -3   6  12        1.84        4.39      5.85 o
  -2   6  12        0.39       -2.07      5.07 o
  -1   6  12        0.21        8.00      5.22 o
   0   6  12        0.11        4.25      5.95 o
  -1  -6  13        9.87       15.75      9.14 o
   0  -6  13       44.02       59.66      8.48 o
   1  -6  13        8.74       11.46      6.48 o
   2  -6  13        0.01        2.26      6.04 o
   3  -6  13        0.00        5.44      6.06 o
  -3  -5  13        0.02        0.46      8.30 o
  -2  -5  13        0.75       -1.28     11.21 o
   0  -5  13       15.97       19.52      7.79 o
   1  -5  13        0.02        4.30      7.54 o
  -4  -4  13        0.56        5.48      9.08 o
  -3  -4  13        3.05        4.75      8.04 o
  -2  -4  13        1.13        1.41      7.46 o
  -1  -4  13        8.83       10.91      5.98 o
   0  -4  13       76.19       75.13      5.64 o
   1  -4  13       26.30       23.21      5.51 o
   2  -4  13        0.03       -1.18      5.22 o
   3  -4  13        0.20       -2.12      4.90 o
   4  -4  13        0.80       -0.34      4.58 o
   5  -4  13        0.47        4.40      4.54 o
  -5  -3  13        0.01        2.86     10.45 o
  -4  -3  13        0.86        3.03      7.80 o
  -3  -3  13        0.71       -0.04      6.75 o
  -2  -3  13        0.91        3.16      5.87 o
  -1  -3  13        0.00        0.77      5.61 o
   0  -3  13       65.33       63.34      4.64 o
   1  -3  13        2.39        6.06      4.47 o
   2  -3  13       47.90       57.24      5.13 o
   3  -3  13       21.05       26.87      5.12 o
   4  -3  13        0.00        2.22      4.36 o
   5  -3  13        0.39       -0.16      5.55 o
  -5  -2  13        0.18        5.69      9.77 o
  -4  -2  13        1.97        2.35      6.57 o
  -3  -2  13        4.82        7.69      5.93 o
  -2  -2  13        1.93        3.60      5.00 o
  -1  -2  13        1.00        1.79      4.39 o
   0  -2  13       18.36       23.27      4.89 o
   1  -2  13       24.21       22.40      3.94 o
   2  -2  13        0.10        7.29      4.39 o
   3  -2  13        0.33       -1.74      4.18 o
   4  -2  13        4.49        4.09      3.98 o
   5  -2  13        6.70        9.60      4.93 o
  -6  -1  13        0.06        2.97      8.43 o
  -5  -1  13        1.73        1.25      8.50 o
  -4  -1  13        0.00        1.20      7.36 o
  -3  -1  13        0.24        1.71      5.44 o
  -2  -1  13       13.71       13.66      5.52 o
  -1  -1  13        5.76        9.96      4.91 o
   0  -1  13      104.78      104.23      5.01 o
   1  -1  13        1.68        4.09      4.45 o
   2  -1  13       67.00       61.53      4.21 o
   3  -1  13       20.77       24.65      5.06 o
   4  -1  13        0.23        5.17      4.74 o
   5  -1  13        2.47       10.81      4.56 o
  -6   1  13        0.14        1.40      8.22 o
  -5   1  13        2.04        6.26      6.17 o
  -4   1  13        0.03        6.72      7.06 o
  -3   1  13        0.04       -4.85      6.86 o
  -2   1  13       14.06       17.65      5.30 o
  -1   1  13        9.59       16.09      4.54 o
   0   1  13       38.27       34.94      4.93 o
   1   1  13        5.47        8.26      4.35 o
   2   1  13       13.01       15.39      4.16 o
   3   1  13        1.88        1.72      5.09 o
   4   1  13        1.20        4.65      3.87 o
   5   1  13        1.34        5.44      4.35 o
  -6   2  13        0.01       -3.12      6.73 o
  -5   2  13        1.33        4.62      5.43 o
  -4   2  13        0.01        2.05      7.03 o
  -3   2  13       13.93       17.11      5.00 o
  -2   2  13        3.07        3.43      4.92 o
  -1   2  13        3.49        9.83      4.96 o
   0   2  13        6.31       12.40      5.72 o
   1   2  13        1.55        5.50      5.14 o
   2   2  13        4.86        7.80      4.65 o
   3   2  13        3.41        2.30      5.23 o
   4   2  13        0.00        2.33      5.43 o
  -6   3  13        1.21       -0.28      8.08 o
  -5   3  13        0.34        6.98      5.60 o
  -4   3  13        0.12        3.71      7.53 o
  -3   3  13        0.90        2.75      4.87 o
  -2   3  13        0.72        4.48      5.33 o
  -1   3  13        1.95        3.07      4.64 o
   0   3  13        1.67       -1.72      4.53 o
   1   3  13        8.50       10.19      4.14 o
   2   3  13        0.50       -0.45      3.94 o
   3   3  13        0.01       -2.97      4.15 o
  -5   4  13        0.02        1.45      6.47 o
  -4   4  13        0.04        3.48      6.19 o
  -3   4  13        5.72        6.77      5.95 o
  -2   4  13        3.62        6.52      5.05 o
  -1   4  13        6.57        7.90      4.72 o
   0   4  13        2.09        3.98      5.31 o
   1   4  13        0.00        1.56      4.39 o
   2   4  13        2.17        4.70      4.88 o
   3   4  13        0.76        5.18     11.95 o
  -4   5  13        0.22        0.04     16.78 o
  -3   5  13        0.96        5.31      6.91 o
  -2   5  13        0.01       12.09      7.75 o
  -1   5  13        1.02        0.16     11.26 o
   0   5  13        0.23        4.77      7.68 o
   1   5  13        0.09        4.79     11.47 o
  -2  -5  14        1.19       -0.67      8.33 o
  -1  -5  14        0.55        5.77     11.62 o
   0  -5  14       10.78       10.25      7.99 o
  -3  -4  14        0.22        5.27      8.31 o
  -2  -4  14        0.70        2.06      7.89 o
  -1  -4  14        1.16        2.40      5.06 o
   0  -4  14        0.69        2.26      4.72 o
   1  -4  14        0.53        2.93      5.37 o
   2  -4  14        2.80       -1.42      4.52 o
   3  -4  14        2.36        0.16      4.93 o
   4  -4  14        0.30        9.67      5.26 o
  -4  -3  14        0.41        2.15      9.98 o
  -3  -3  14        0.22        0.68      7.28 o
  -2  -3  14        1.35        4.39      6.34 o
  -1  -3  14        3.62        4.96      5.59 o
   0  -3  14       21.75       21.60      4.73 o
   1  -3  14       13.13       13.15      5.29 o
   2  -3  14        1.05        3.36      4.66 o
   3  -3  14        7.17        7.45      4.49 o
   4  -3  14        0.97       -3.00      5.85 o
  -5  -2  14        0.20        3.72     10.30 o
  -4  -2  14        1.44        3.33      7.47 o
  -3  -2  14        0.08        0.16      6.15 o
  -2  -2  14        3.93        8.57      5.20 o
  -1  -2  14        0.11       -0.71      5.00 o
   0  -2  14        0.73        1.69      4.49 o
   1  -2  14        2.14        3.63      4.57 o
   2  -2  14        0.71        6.53      4.20 o
   3  -2  14        9.59        9.29      4.29 o
   4  -2  14        0.07        3.39      4.53 o
   5  -2  14        1.70        0.61      8.51 o
  -5  -1  14        0.27        5.35      8.19 o
  -4  -1  14        0.25        6.76      7.94 o
  -3  -1  14        0.53        1.67      5.92 o
  -2  -1  14        0.30        3.93      5.14 o
  -1  -1  14        1.52        0.41      5.14 o
   0  -1  14        9.91        7.46      4.36 o
   1  -1  14        0.05       -2.03      4.92 o
   2  -1  14        1.11        5.45      4.78 o
   3  -1  14        0.05        0.56      5.09 o
   4  -1  14        0.18        2.17      4.48 o
   5  -1  14        0.19        0.60      4.87 o
  -5   1  14        1.69        3.90      8.02 o
  -4   1  14        0.44        2.14      6.21 o
  -3   1  14        0.32        2.19     10.19 o
  -2   1  14        5.10       13.07      4.69 o
  -1   1  14        0.04        2.34      4.57 o
   0   1  14        2.43       -0.15      4.60 o
   1   1  14        0.76        3.90      4.37 o
   2   1  14        0.00        0.74      5.33 o
   3   1  14        0.01        1.07      4.37 o
   4   1  14        0.51        8.74      4.99 o
  -5   2  14        3.95        7.99      8.32 o
  -4   2  14        0.19        2.53      6.31 o
  -3   2  14        1.38        6.19      6.56 o
  -2   2  14        0.32        4.45      5.29 o
  -1   2  14        0.31        2.15      4.15 o
   0   2  14        2.64        8.30      4.42 o
   1   2  14        0.63       -0.66      5.24 o
   2   2  14        0.04       -2.36      6.31 o
   3   2  14        0.50        2.65      5.60 o
  -5   3  14        1.57       10.78      6.90 o
  -4   3  14        0.91        5.61      7.66 o
  -3   3  14        0.07        4.21      5.31 o
  -2   3  14        0.88        0.66      4.69 o
  -1   3  14        2.20        8.23      5.32 o
   0   3  14        3.13        5.47      4.65 o
   1   3  14        0.15        3.14      5.12 o
   2   3  14        3.17        3.23      4.99 o
   3   3  14        0.28        0.12      4.48 o
  -4   4  14        0.07        3.20      6.62 o
  -3   4  14        4.08        7.64      6.30 o
  -2   4  14        2.80        5.90      5.14 o
  -1   4  14        3.67        8.20      4.56 o
   0   4  14        0.47        6.95      5.59 o
   1   4  14        0.23        3.06      4.68 o
  -2  -4  15        0.16        2.35      8.34 o
  -1  -4  15        0.77        0.48      6.99 o
   0  -4  15        0.01        3.72      6.20 o
   1  -4  15        1.00        7.56      4.92 o
   2  -4  15        0.06        4.10      5.77 o
   3  -4  15        1.23        4.45      5.26 o
  -3  -3  15        0.08        2.91      7.25 o
  -2  -3  15        0.00        1.95      6.22 o
  -1  -3  15        0.08        1.06      6.06 o
   0  -3  15        0.22        2.84      5.41 o
   1  -3  15        0.08       -1.03      5.57 o
   2  -3  15        0.01       -1.79      5.52 o
   3  -3  15        0.00        4.37      5.77 o
  -4  -2  15        1.29        1.78      8.36 o
  -3  -2  15        0.12        2.75      6.17 o
  -2  -2  15        0.00        1.96      5.45 o
  -1  -2  15        0.42        3.38      5.42 o
   0  -2  15        0.06        3.19      5.39 o
   1  -2  15        0.00        2.08      5.20 o
   2  -2  15        0.13        0.43      5.43 o
   3  -2  15        1.31        1.44      4.99 o
   4  -2  15        0.24        3.17      5.21 o
  -4  -1  15        0.05       -1.04      8.40 o
  -3  -1  15        0.41        2.10      6.07 o
  -2  -1  15        0.00        2.16      5.38 o
  -1  -1  15        0.01        1.88      5.24 o
   0  -1  15        1.84        6.71      5.08 o
   1  -1  15        0.04        0.91      5.30 o
   2  -1  15        0.42        9.36      4.84 o
   3  -1  15        1.00        6.64      5.55 o
   4  -1  15        0.13       -3.99      4.33 o
  -5   1  15        0.63        0.20      8.42 o
  -4   1  15        0.93        1.77      6.47 o
  -3   1  15        0.23       -0.68      7.83 o
  -2   1  15        0.53        0.26      5.56 o
  -1   1  15        5.31        2.52      5.35 o
   0   1  15        8.40       10.76      4.36 o
   1   1  15        0.24        3.51      4.75 o
   2   1  15        0.76        6.49      5.37 o
   3   1  15        1.69        2.05      5.08 o
  -4   2  15        1.89        7.57      8.26 o
  -3   2  15        0.00       -2.35      5.94 o
  -2   2  15        1.80        2.50      5.28 o
  -1   2  15        6.67        9.33      4.76 o
   0   2  15       11.32       14.57      4.40 o
   1   2  15        1.70       10.76      5.49 o
   2   2  15        0.04        1.04      5.66 o
   3   2  15        0.03        1.61      8.35 o
  -4   3  15        6.64        8.23      6.97 o
  -3   3  15        0.03        2.04      5.84 o
  -2   3  15        0.07        5.05      5.57 o
  -1   3  15        6.39        8.53      5.12 o
   0   3  15        2.97        3.22      4.60 o
   1   3  15        0.86       10.44      5.69 o
   2   3  15        0.95       -0.67      7.56 o
  -2   4  15        1.11        0.87      5.00 o
  -1   4  15        0.58       -3.37      5.93 o
   0   4  15        6.54       10.57      5.38 o
   0  -4  16        1.30       -1.53      6.92 o
   1  -4  16        0.66        5.06     12.07 o
  -2  -3  16        0.31        2.54      6.54 o
  -1  -3  16        0.11        6.91      6.40 o
   0  -3  16        4.02        7.06      5.81 o
   1  -3  16        0.90        4.34      5.13 o
   2  -3  16        0.01        2.86      5.90 o
  -3  -2  16        0.69        1.45      6.86 o
  -2  -2  16        0.44        8.18      6.00 o
  -1  -2  16        0.12       -0.12      5.72 o
   0  -2  16        9.48       10.86      5.59 o
   1  -2  16        2.11        6.99      4.59 o
   2  -2  16        0.53       -3.69      4.31 o
   3  -2  16        0.10       -0.17      6.80 o
  -3  -1  16        0.36        4.15      6.78 o
  -2  -1  16        0.10        1.35      5.69 o
  -1  -1  16        0.71        4.63      4.94 o
   0  -1  16       12.66       20.33      5.46 o
   1  -1  16        1.58        7.46      4.51 o
   2  -1  16        0.44        7.16      7.01 o
   3  -1  16        0.20        7.19      4.84 o
  -4   1  16       26.15       38.21      8.76 o
  -3   1  16        3.93       11.35      8.97 o
  -2   1  16        1.39        6.58      5.72 o
  -1   1  16        0.54        0.54      5.50 o
   0   1  16        5.13        6.01      4.62 o
   1   1  16        0.00        0.30      5.00 o
   2   1  16        3.04        4.23      4.74 o
  -3   2  16        1.19        5.37      6.70 o
  -2   2  16        2.11        6.59      5.35 o
  -1   2  16       12.81       20.92      5.70 o
   0   2  16        3.66       11.36      5.76 o
   1   2  16        1.74        7.04      5.11 o
  -2   3  16        5.27        6.05      6.02 o
  -1   3  16        5.23        6.75      5.91 o
   0   3  16        0.30        2.29      6.87 o
  -1  -2  17        1.89        7.38      6.12 o
   0  -2  17        2.34        5.56      5.33 o
   1  -2  17        5.74        4.20      6.96 o
  -2  -1  17        0.25        1.02      6.25 o
  -1  -1  17        7.47        7.51      5.94 o
   0  -1  17        0.88        6.86      5.80 o
   1  -1  17        0.04        2.16      4.90 o
  -2   1  17        0.35        2.78      7.45 o
  -1   1  17       11.49       13.78      4.87 o
   0   1  17        2.07       -0.04      6.97 o
 
